# Supplementary material for: PM10 Impairs CD56dim NK Cell Cytotoxicity via FNBP1 Suppression to Exacerbate Rheumatoid Arthritis: Insights from Multimodal Multi‐Omics
Source: Adv Sci (Weinh). 2026 Feb 20;13(19):e14260. doi: 10.1002/advs.202514260 (PMC13045476; doi:10.1002/advs.202514260)
Supplement: Supplementary file 2 — Supporting File 2: advs74082‐sup‐0002‐Tables.xlsx. [file ADVS-13-e14260-s002.xlsx]

## Sheet: Supplementary Table 1
Supplementary Table 1. APRGs list from CTD database
Gene Symbol	Gene ID	Interaction Count	Organism Count
IL6	3569	106	4
TNF	7124	87	4
IL1B	3553	66	4
CXCL8	3576	44	3
APOE	348	39	1
HMOX1	3162	38	3
CXCL1	2919	29	3
NFE2L2	4780	26	3
IFNG	3458	25	4
RELA	5970	25	3
NQO1	1728	22	3
MIR149	406941	21	2
PRKAA2	5563	21	2
CCL2	6347	20	3
CYP1A1	1543	20	3
TAB2	23118	20	2
CAT	847	19	3
IL33	90865	19	3
NOS2	4843	17	4
SOD2	6648	17	3
ICAM1	3383	16	2
IL10	3586	16	4
IL17A	3605	16	4
PTGS2	5743	16	4
JUN	3725	15	3
GEMIN4	50628	14	1
CASP3	836	13	3
CXCL2	2920	13	3
IL13	3596	13	2
NFKB1	4790	13	3
SPP1	6696	13	3
CYBB	1536	12	3
IL1A	3552	12	3
MBL1	17194	12	1
MBL2	4153	12	1
MMP9	4318	12	3
NFKBIA	4792	12	3
NLRP3	114548	12	3
TLR4	7099	12	3
ADIPOQ	9370	11	2
AHR	196	11	2
CASP1	834	11	2
IKBKB	3551	11	3
MIR21	406991	11	1
AREG	374	10	3
CYP1B1	1545	10	3
F3	2152	10	3
IL18	3606	10	2
IL4	3565	10	4
MIR196B	442920	10	1
TP53	7157	10	2
BAX	581	9	3
COL1A1	1277	9	3
GSTP1	2950	9	1
HSPA5	3309	9	2
PER2	8864	9	3
SAA3	20210	9	1
STAT1	6772	9	2
TGFB1	7040	9	3
TNFRSF1B	7133	9	2
CD14	929	8	2
CDH1	999	8	3
CRY1	1407	8	3
CSF2	1437	8	2
CSF3	1440	8	3
DBP	1628	8	2
DDIT3	1649	8	2
DUSP1	1843	8	2
FOXP3	50943	8	1
IL1RN	3557	8	2
MAPK1	5594	8	3
MAPK14	1432	8	2
MAPK8	5599	8	2
TSC22D3	1831	8	3
ACTA2	59	7	3
ALPL	249	7	2
BCL2	596	7	3
CCL20	6364	7	3
CCL5	6352	7	3
FKBP5	2289	7	3
FLT1	2321	7	2
GSTM1	2944	7	2
KLF2	10365	7	2
LCN2	3934	7	2
LEP	3952	7	3
MAPK3	5595	7	3
MMP2	4313	7	2
MTOR	2475	7	2
MXD3	83463	7	2
NCF1	653361	7	2
OGG1	4968	7	2
PER1	5187	7	3
PFKFB3	5209	7	2
PRDX5	25824	7	3
SLC7A11	23657	7	3
SQSTM1	8878	7	2
STEAP2	261729	7	3
TLR8	51311	7	3
TNFRSF1A	7132	7	2
TNFSF10	8743	7	2
VEGFA	7422	7	3
WEE1	7465	7	2
APEX1	328	6	2
APP	351	6	2
ATG7	10533	6	2
BDNF	627	6	2
CLCA1	1179	6	2
CTNNAL1	8727	6	1
CTSD	1509	6	2
CX3CR1	1524	6	3
CXCL10	3627	6	2
DOCK9	23348	6	2
EREG	2069	6	2
FOS	2353	6	3
FPR1	2357	6	2
FRMD6	122786	6	2
GCLC	2729	6	3
GCLM	2730	6	2
GFAP	2670	6	3
GPX4	2879	6	2
HAVCR1	26762	6	2
HSP90AA1	3320	6	2
HSPA8	3312	6	2
IL17RA	23765	6	2
IL5	3567	6	1
KIF20A	10112	6	2
MAFG	4097	6	2
MAP3K7	6885	6	2
MKI67	4288	6	3
MYD88	4615	6	2
NCAPD2	9918	6	2
NOS3	4846	6	3
NOX4	50507	6	2
P2RX7	5027	6	3
PDK2	5164	6	2
PILRA	29992	6	2
PRIM1	5557	6	2
PRKAA1	5562	6	2
S100A8	6279	6	2
SFTPD	6441	6	2
TIMP1	7076	6	2
UCP1	7350	6	1
XPO5	57510	6	2
AKT1	207	5	2
ALB	213	5	2
ANGPTL4	51129	5	2
ANXA4	307	5	2
AR	367	5	3
ARL5B	221079	5	2
BMP6	654	5	3
BRCA1	672	5	2
C1QTNF6	114904	5	2
CBS	875	5	2
CBX7	23492	5	2
CCL22	6367	5	2
CCND1	595	5	3
CD52	1043	5	3
CD84	8832	5	2
CENPF	1063	5	2
CLDN4	1364	5	1
CLK1	1195	5	2
COL12A1	1303	5	2
CRP	1401	5	3
CSF3R	1441	5	2
CTPS1	1503	5	2
CXCL5	6374	5	2
DPT	1805	5	2
ECT2	1894	5	2
EEF1D	1936	5	2
ESR1	2099	5	3
EZR	7430	5	1
FDFT1	2222	5	2
FGD4	121512	5	3
FTH1	2495	5	2
GIMAP5	55340	5	2
GPR141	353345	5	2
HSD11B1	3290	5	3
HSPB1	3315	5	2
ICAM2	3384	5	2
ID1	3397	5	2
IFRD1	3475	5	2
KCNN3	3782	5	2
LAMC2	3918	5	2
LEF1	51176	5	3
MAFF	23764	5	2
MAP1LC3A	84557	5	2
MAPT	4137	5	1
MCF2L	23263	5	2
MCM5	4174	5	2
MEIS2	4212	5	2
MIR1-1	406904	5	1
MIR125A	406910	5	1
MIR126	406913	5	1
MIR146A	406938	5	1
MIR155	406947	5	2
MIR222	407007	5	2
MIR9-1	407046	5	2
MPEG1	219972	5	2
MT1	17748	5	2
MYC	4609	5	2
NDC80	10403	5	2
NUP43	348995	5	3
NUSAP1	51203	5	2
OAS2	4939	5	2
OLR1	4973	5	2
P2RY13	53829	5	2
PHLDA1	22822	5	2
PIK3CD	5293	5	1
PIK3R1	5295	5	2
PKM	5315	5	3
PLK1	5347	5	2
PON1	5444	5	3
PRDX1	5052	5	2
PTGS1	5742	5	3
PYGL	5836	5	1
RFC1	5981	5	2
ROR2	4920	5	1
RPS27L	51065	5	2
S100A4	6275	5	3
S100A9	6280	5	2
SDC1	6382	5	2
SELENBP1	8991	5	2
SFRP1	6422	5	2
SFTPC	6440	5	2
SH3D21	79729	5	3
SIPA1L1	26037	5	2
SIVA1	10572	5	2
SLC25A37	51312	5	2
SLC26A4	5172	5	2
SLC7A5	8140	5	2
SQLE	6713	5	3
ST8SIA4	7903	5	2
TCF19	6941	5	3
TCP1	6950	5	2
TFRC	7037	5	2
TGFB2	7042	5	2
TLR1	7096	5	2
TMT1A	25840	5	2
TNC	3371	5	2
TNFAIP2	7127	5	2
TNFAIP3	7128	5	2
TREM1	54210	5	2
TRIP13	9319	5	2
TSC2	7249	5	2
TSLP	85480	5	1
TXNIP	10628	5	2
TXNRD1	7296	5	2
UQCRC2	7385	5	2
VCAM1	7412	5	2
VCAN	1462	5	2
VIM	7431	5	2
WNT5A	7474	5	2
XBP1	7494	5	2
XRCC6	2547	5	3
ABI3BP	25890	4	1
ACSS2	55902	4	2
ADCY4	196883	4	2
ADGRE1	2015	4	3
ADRB2	154	4	2
AFF3	3899	4	1
AGR2	10551	4	1
AKR1C3	8644	4	1
ALAS2	212	4	2
ALDH2	217	4	2
ALDH6A1	4329	4	2
ALOX5AP	241	4	2
ANGPT2	285	4	1
ANK2	287	4	2
ANKRD44	91526	4	2
ANXA1	301	4	2
APOL11B	328563	4	1
ARHGAP25	9938	4	2
ARL4D	379	4	1
ASPM	259266	4	2
ATAD1	84896	4	2
ATG16L2	89849	4	2
ATG2A	23130	4	2
ATP11A	23250	4	2
ATP5PB	515	4	2
ATP6V0D2	245972	4	1
AURKA	6790	4	2
AURKB	9212	4	2
BAD	572	4	1
BCL3	602	4	2
BLM	641	4	2
BMAL1	406	4	2
BMP1	649	4	2
BPGM	669	4	1
BTF3L4	91408	4	2
BUB1	699	4	2
C3	718	4	1
CALHM2	51063	4	2
CASP9	842	4	1
CAVIN2	8436	4	2
CCL6	20305	4	1
CCL7	6354	4	2
CCNB1	891	4	2
CCNE2	9134	4	2
CCNG1	900	4	2
CCNG2	901	4	2
CCRL2	9034	4	2
CD101	9398	4	2
CD44	960	4	2
CD47	961	4	2
CD68	968	4	2
CD81	975	4	2
CDC14A	8556	4	2
CDC20	991	4	1
CDC25C	995	4	2
CDC45	8318	4	2
CDH2	1000	4	1
CDH26	60437	4	3
CDK1	983	4	1
CDR2	1039	4	1
CENPH	64946	4	2
CEP152	22995	4	2
CFI	3426	4	3
CH25H	9023	4	1
CHI3L1	1116	4	3
CHL1	10752	4	1
CHST1	8534	4	1
CIART	148523	4	1
CIRBP	1153	4	2
CKAP2	26586	4	1
CKAP2L	150468	4	1
CLDN2	9075	4	1
CLDN5	7122	4	1
CLEC14A	161198	4	1
CLEC4N	56620	4	1
CLEC5A	23601	4	1
CLEC7A	64581	4	2
CLN3	1201	4	2
CNIH1	10175	4	2
COL5A2	1290	4	2
CORO2A	7464	4	2
CREBBP	1387	4	2
CSRNP1	64651	4	2
CTH	1491	4	1
CTR9	9646	4	1
CTSC	1075	4	2
CTSK	1513	4	2
CTSS	1520	4	2
CTTNBP2	83992	4	2
CUL4B	8450	4	1
CUL9	23113	4	2
CXCL3	2921	4	2
CXCR1	3577	4	2
CYP4B1	1580	4	2
DAPK1	1612	4	2
DARS2	55157	4	2
DCBLD2	131566	4	2
DCK	1633	4	2
DCTD	1635	4	2
DDX41	51428	4	2
DENND3	22898	4	2
DHCR24	1718	4	2
DHX30	22907	4	2
DLGAP5	9787	4	1
DNAJB1	3337	4	2
DNMT1	1786	4	2
DPP9	91039	4	2
DUSP8	1850	4	2
E2F7	144455	4	2
EML3	256364	4	2
ENPP1	5167	4	1
EPB41	2035	4	2
EPHX2	2053	4	2
ERCC2	2068	4	2
ERH	2079	4	2
ESCO2	157570	4	1
ESD	2098	4	2
EXO1	9156	4	2
FAM111A	63901	4	2
FAM124B	79843	4	2
FASN	2194	4	2
FEZ2	9637	4	1
FGD5	152273	4	1
FGFR4	2264	4	3
FHL1	2273	4	2
FIGNL1	63979	4	2
FRAS1	80144	4	3
G0S2	50486	4	2
GABARAPL1	23710	4	2
GADD45G	10912	4	1
GALE	2582	4	2
GALNS	2588	4	2
GEN1	348654	4	1
GIGYF1	64599	4	2
GIMAP1	170575	4	2
GIMAP6	474344	4	2
GINS2	51659	4	1
GJA1	2697	4	1
GLIPR2	152007	4	1
GLRX	2745	4	2
GLS	2744	4	2
GLT1D1	144423	4	2
GPX1	2876	4	1
GPX2	2877	4	2
GPX3	2878	4	2
GRAP	10750	4	2
GSDMD	79792	4	1
GSK3B	2932	4	2
H2AX	3014	4	2
HAS2	3037	4	2
HBA-A2	110257	4	2
HBB-BT	101000000	4	1
HBEGF	1839	4	2
HELLS	3070	4	2
HIBADH	11112	4	2
HIF1A	3091	4	3
HK2	3099	4	2
HMMR	3161	4	2
HSPA1A	3303	4	2
IDI1	3422	4	1
IGFBP3	3486	4	1
IGSF6	10261	4	2
IL16	3603	4	2
IL1R2	7850	4	2
IL23A	51561	4	2
IMPDH1	3614	4	2
IRF2	3660	4	2
IRGQ	126298	4	2
IRS1	3667	4	1
IRS2	8660	4	3
ISYNA1	51477	4	2
ITGAM	3684	4	2
ITGB2	3689	4	2
JAML	120425	4	2
KCNF1	3754	4	1
KIF18B	146909	4	2
KIF22	3835	4	1
KIF23	9493	4	2
KLF4	9314	4	2
KLK13	26085	4	1
KRT18	3875	4	2
KRT19	3880	4	2
LIFR	3977	4	3
LIG1	3978	4	3
LMNB1	4001	4	2
LMO7	4008	4	2
LRIF1	55791	4	2
LRP12	29967	4	2
MAF	4094	4	2
MAFK	7975	4	2
MAMDC2	256691	4	2
MAPK13	5603	4	2
MAPK8IP3	23162	4	2
MASTL	84930	4	2
MAT1A	4143	4	1
MBNL3	55796	4	1
MCM3	4172	4	2
MDM1	56890	4	1
MEFV	4210	4	2
MFSD2A	84879	4	2
MIB2	142678	4	2
MIR30A	407029	4	1
MIS18BP1	55320	4	2
MLF1	4291	4	2
MLH1	4292	4	1
MMP1	4312	4	1
MMP12	4321	4	2
MS4A6D	68774	4	1
MT2	17750	4	1
MTHFD1L	25902	4	1
MTHFD2	10797	4	2
MUC1	4582	4	3
MYB	4602	4	2
MYBPC3	4607	4	3
MYCBP	26292	4	2
MYCL	4610	4	2
MYO1F	4542	4	2
NABP1	64859	4	2
NAIP2	17948	4	2
NCF2	4688	4	2
NIPAL3	57185	4	2
NLRC5	84166	4	2
NLRP12	91662	4	2
NPC2	10577	4	2
NR1D1	9572	4	2
NR1D2	9975	4	3
NTNG2	84628	4	2
NUDT7	283927	4	2
NUF2	83540	4	2
NXPE3	91775	4	2
OAS3	4940	4	2
OXCT1	5019	4	3
PAG1	55824	4	1
PAQR5	54852	4	2
PBK	55872	4	1
PCDH17	27253	4	2
PEAR1	375033	4	2
PER3	8863	4	3
PGF	5228	4	2
PGK1	5230	4	3
PHF19	26147	4	2
PHLDB1	23187	4	2
PIGR	5284	4	2
PIK3R2	5296	4	3
PIK3R5	23533	4	2
PIM3	415116	4	2
PIR	8544	4	1
PLEKHA6	22874	4	2
PLK3	1263	4	2
PLS1	5357	4	2
PLXNB2	23654	4	2
POLE	5426	4	2
POLR2A	5430	4	1
PPA1	5464	4	1
PPARA	5465	4	2
PPARG	5468	4	2
PPP3CC	5533	4	2
PRDM2	7799	4	2
PRICKLE1	144165	4	2
PRMT9	90826	4	1
PSMA7	5688	4	2
PTGES	9536	4	2
PTGR1	22949	4	2
RAC2	5880	4	2
RACGAP1	29127	4	2
RAD51	5888	4	2
RAD54B	25788	4	2
RBM47	54502	4	2
RECQL4	9401	4	1
RETNLA	57262	4	2
RGS16	6004	4	1
RNASEL	6041	4	3
RPS6KA1	6195	4	2
RSRP1	57035	4	2
S100A11	6282	4	2
SAMSN1	64092	4	2
SBF1	6305	4	2
SCAPER	49855	4	2
SCD1	20249	4	1
SDHA	6389	4	2
SEMA3A	10371	4	1
SEMA3C	10512	4	2
SEMA4D	10507	4	2
SEMA4F	10505	4	2
SEMA6A	57556	4	1
SERINC3	10955	4	2
SERPINE1	5054	4	2
SHMT1	6470	4	2
SLC10A6	345274	4	2
SLC16A3	9123	4	2
SLC20A1	6574	4	2
SLC2A1	6513	4	2
SLC43A3	29015	4	2
SLC4A1	6521	4	2
SLC7A2	6542	4	3
SNAI1	6615	4	2
SNCA	6622	4	2
SOAT1	6646	4	2
SPAG5	10615	4	1
SPDL1	54908	4	2
SRM	6723	4	1
SRXN1	140809	4	2
SULT1A1	6817	4	2
SYNM	23336	4	2
SYT12	91683	4	2
SYT8	90019	4	1
TACC3	10460	4	2
TAOK2	9344	4	2
TECPR1	25851	4	2
TENT5C	54855	4	2
TES	26136	4	2
TGFBI	7045	4	2
TGM1	7051	4	1
THBD	7056	4	2
THEMIS2	9473	4	2
THRSP	7069	4	1
TINF2	26277	4	2
TJP2	9414	4	2
TLR2	7097	4	2
TMEM37	140738	4	3
TMPRSS4	56649	4	1
TNFRSF12A	51330	4	2
TPX2	22974	4	1
TRAK1	22906	4	1
TRANK1	9881	4	2
TREM2	54209	4	2
UCHL1	7345	4	2
UCP3	7352	4	2
UGP2	7360	4	2
UHRF1	29128	4	2
UNG	7374	4	1
UQCRC1	7384	4	1
UVSSA	57654	4	2
VWF	7450	4	2
WASF3	10810	4	1
XRCC5	7520	4	3
YAP1	10413	4	2
YPEL5	51646	4	2
ZBTB16	7704	4	2
ZNF589	51385	4	1
A2M	2	3	1
AAAS	8086	3	2
AARD	441376	3	1
AASS	10157	3	1
AATK	9625	3	2
ABCA1	19	3	2
ABCA13	154664	3	2
ABCA17	381072	3	2
ABCC2	1244	3	1
ABCG2	9429	3	2
ABTB3	121551	3	2
ACACA	31	3	2
ACBD4	79777	3	2
ACE	1636	3	2
ACO1	48	3	2
ACP1	52	3	1
ACTN1	87	3	2
ACTRT2	140625	3	2
ACVRL1	94	3	1
ADAM12	8038	3	1
ADAM8	101	3	2
ADAMTS10	81794	3	1
ADAMTS4	9507	3	1
ADCY2	108	3	1
ADD2	119	3	1
ADD3	120	3	2
ADGRA1	84435	3	2
ADGRL1	22859	3	1
ADORA2B	136	3	2
AFP	174	3	2
AGO4	192670	3	2
AHCYL2	23382	3	1
AIFM3	150209	3	2
AK1	203	3	1
AKAP8L	26993	3	2
AKT2	208	3	2
ALDH1L2	160428	3	1
ALDH3A1	218	3	2
ALDH5A1	7915	3	2
ALG8	79053	3	2
ALPK1	80216	3	1
AMDHD2	51005	3	2
AMIGO1	57463	3	2
AMMECR1	9949	3	1
AMPD2	271	3	2
ANKLE1	126549	3	1
ANKRD1	27063	3	2
ANKRD11	29123	3	1
ANKRD42	338699	3	2
ANLN	54443	3	1
ANO1	55107	3	1
ANXA3	306	3	2
AOX3	71724	3	1
AP1S3	130340	3	2
AP2A1	160	3	2
AP2A2	161	3	2
AP3D1	8943	3	2
APLP2	334	3	1
APOLD1	81575	3	2
AQP1	358	3	2
ARAP1	116985	3	1
ARAP2	116984	3	1
ARFGAP2	84364	3	1
ARG1	383	3	1
ARHGAP19	84986	3	2
ARHGAP23	57636	3	2
ARHGAP26	23092	3	2
ARHGAP40	343578	3	1
ARHGDIB	397	3	2
ARHGEF16	27237	3	2
ARHGEF3	50650	3	2
ARHGEF39	84904	3	2
ARID1B	57492	3	2
ARID4A	5926	3	2
ARID4B	51742	3	2
ARRB1	408	3	3
ART3	419	3	1
ASF1B	55723	3	1
ASGR1	432	3	1
ATM	472	3	2
ATP2A2	488	3	2
ATP6V1G3	127124	3	1
ATP7B	540	3	2
ATXN7L3	56970	3	2
AXL	558	3	2
AZIN1	51582	3	2
B2M	567	3	1
BAG1	573	3	2
BAMBI	25805	3	2
BCAS3	54828	3	1
BCL11B	64919	3	1
BCL2L11	10018	3	2
BCL2L15	440603	3	2
BECN1	8678	3	1
BEX2	84707	3	1
BHLHA15	168620	3	1
BHLHE41	79365	3	2
BICD1	636	3	2
BIRC5	332	3	1
BLVRA	644	3	1
BNIP3L	665	3	2
BORA	79866	3	2
BRIP1	83990	3	2
BUB1B	701	3	1
BZW2	28969	3	2
C1QTNF2	114898	3	2
C2	717	3	2
C5AR1	728	3	2
CACNA1H	8912	3	3
CALCOCO1	57658	3	2
CALCOCO2	10241	3	2
CAPN6	827	3	1
CAPRIN1	4076	3	2
CAPZA1	829	3	2
CARD11	84433	3	1
CASP7	840	3	2
CASP8	841	3	2
CBFA2T3	863	3	2
CBX4	8535	3	2
CBX5	23468	3	2
CCDC34	91057	3	2
CCDC85A	114800	3	1
CCDC86	79080	3	2
CCL21D	101000000	3	1
CCN5	8839	3	1
CCNA2	890	3	1
CCNB2	9133	3	1
CCNE1	898	3	1
CCNF	899	3	1
CCR1	1230	3	1
CCR2	729230	3	2
CCR7	1236	3	2
CD177	57126	3	3
CD200R1	131450	3	2
CD200R4	239849	3	1
CD207	50489	3	1
CD209B	69165	3	1
CD22	933	3	1
CD300LF	146722	3	1
CD300LG	146894	3	2
CD302	9936	3	2
CD3G	917	3	1
CD53	963	3	1
CD63	967	3	2
CD72	971	3	2
CDC34	997	3	2
CDC6	990	3	1
CDCA2	157313	3	1
CDCA3	83461	3	1
CDCA5	113130	3	1
CDCA7	83879	3	2
CDCA7L	55536	3	2
CDCA8	55143	3	1
CDH24	64403	3	2
CDH5	1003	3	1
CDIN1	84529	3	2
CDK5RAP2	55755	3	2
CDK5RAP3	80279	3	1
CDKN3	1033	3	1
CEBPB	1051	3	2
CEBPD	1052	3	1
CELF5	60680	3	1
CENPA	1058	3	1
CENPE	1062	3	1
CENPK	64105	3	1
CENPL	91687	3	2
CENPM	79019	3	1
CENPN	55839	3	1
CENPP	401541	3	1
CEP20	123811	3	2
CEP295	85459	3	1
CEP41	95681	3	2
CEP43	11116	3	2
CEP55	55165	3	1
CEP78	84131	3	2
CFAP161	161502	3	3
CFL2	1073	3	1
CFLAR	8837	3	2
CFTR	1080	3	2
CHAF1A	10036	3	1
CHAF1B	8208	3	1
CHD7	55636	3	2
CHEK1	1111	3	1
CHST15	51363	3	2
CHTF18	63922	3	2
CHUK	1147	3	2
CILP	8483	3	1
CIP2A	57650	3	1
CIT	11113	3	1
CKMT1	12716	3	1
CKS1B	1163	3	1
CLDN1	9076	3	3
CLDN15	24146	3	2
CLEC1A	51267	3	1
CLIP4	79745	3	2
CLN5	1203	3	2
CLPB	81570	3	2
CLSPN	63967	3	1
CMKLR1	1240	3	2
CMPK1	51727	3	1
CNTFR	1271	3	1
COG2	22796	3	1
COL11A1	1301	3	1
COL17A1	1308	3	2
COL4A1	1282	3	1
COL5A1	1289	3	1
COPS4	51138	3	2
COPS5	10987	3	2
CORO1A	11151	3	1
CORO7	79585	3	2
CPNE2	221184	3	2
CRACR2B	283229	3	1
CRADD	8738	3	2
CREB1	1385	3	2
CREM	1390	3	2
CRISPLD2	83716	3	2
CRLS1	54675	3	2
CRY2	1408	3	2
CSE1L	1434	3	2
CSF2RA	1438	3	2
CSF2RB	1439	3	1
CSNK1D	1453	3	2
CSRP1	1465	3	2
CTSE	1510	3	1
CXCR2	3579	3	2
CYB5B	80777	3	1
CYBRD1	79901	3	2
CYP27A1	1593	3	2
CYP2J9	74519	3	1
CYP7B1	9420	3	1
DAG1	1605	3	2
DBF4	10926	3	2
DCAF7	10238	3	2
DCTN1	1639	3	2
DDIAS	220042	3	2
DDX23	9416	3	2
DDX3Y	8653	3	2
DDX60	55601	3	3
DENND2D	79961	3	1
DENND5A	23258	3	2
DEPDC1A	76131	3	1
DEPDC1B	55789	3	1
DEUP1	159989	3	1
DGCR8	54487	3	1
DHCR7	1717	3	1
DHRS9	10170	3	2
DMXL2	23312	3	2
DNAJB4	11080	3	1
DNMT3B	1789	3	2
DNPEP	23549	3	2
DNPH1	10591	3	2
DOCK4	9732	3	2
DPYD	1806	3	2
DSCC1	79075	3	1
DSN1	79980	3	2
DTL	51514	3	1
DUSP2	1844	3	2
DUSP3	1845	3	2
DUSP7	1849	3	2
DYSF	8291	3	2
E2F3	1871	3	2
E2F8	79733	3	1
E4F1	1877	3	2
EAR1	13586	3	1
EBAG9	9166	3	2
ECM2	1842	3	1
EDNRB	1910	3	1
EED	8726	3	1
EEF1A1	1915	3	3
EEF2K	29904	3	2
EFCC1	79825	3	1
EFHC1	114327	3	2
EFNB2	1948	3	2
EGFL6	25975	3	1
EGR2	1959	3	3
EHD4	30844	3	2
EIF4A1	1973	3	2
EIF4G1	1981	3	2
EIF5	1983	3	2
ELAVL3	1995	3	2
ERBB2	2064	3	1
ERCC6L	54821	3	1
ERRFI1	54206	3	1
ESYT1	23344	3	1
EXTL3	2137	3	2
F10	2159	3	1
F13A1	2162	3	2
FAM193B	54540	3	2
FAM216A	29902	3	2
FAM220A	84792	3	2
FAM78A	286336	3	2
FAM83A	84985	3	1
FAM83D	81610	3	1
FANCD2	2177	3	2
FAS	355	3	2
FBXL12	54850	3	2
FBXL19	54620	3	2
FBXO5	26271	3	1
FCGR1	14129	3	1
FCGR3	14131	3	1
FCGRT	2217	3	2
FECH	2235	3	2
FEN1	2237	3	1
FGB	2244	3	2
FGFBP1	9982	3	2
FGFR1	2260	3	2
FGG	2266	3	2
FGL1	2267	3	1
FIBIN	387758	3	1
FKBP11	51303	3	1
FLI1	2313	3	2
FMNL1	752	3	2
FN1	2335	3	2
FNBP4	23360	3	2
FOSL1	8061	3	1
FOXK1	221937	3	2
FOXM1	2305	3	1
FOXO1	2308	3	2
FOXO3	2309	3	2
FPR2	2358	3	2
FRK	2444	3	2
FRMD3	257019	3	2
FST	10468	3	1
FZD4	8322	3	2
G2E3	55632	3	2
GABRP	2568	3	2
GALNT15	117248	3	1
GAPDH	2597	3	2
GARIN1A	346653	3	1
GART	2618	3	2
GAS2L3	283431	3	1
GAS6	2621	3	2
GASK1B	51313	3	2
GATA3	2625	3	2
GATM	2628	3	2
GBP3	2635	3	2
GCOM1	145781	3	1
GFPT2	9945	3	2
GIMAP8	155038	3	2
GINS1	9837	3	1
GJB4	127534	3	1
GLE1	2733	3	2
GLUL	2752	3	2
GMDS	2762	3	2
GNAO1	2775	3	3
GNL3	26354	3	2
GNPTAB	79158	3	1
GOT1	2805	3	2
GP1BA	2811	3	1
GP5	2814	3	1
GP9	2815	3	1
GPATCH2L	55668	3	2
GPIHBP1	338328	3	1
GPNMB	10457	3	1
GPR171	29909	3	2
GRIA1	2890	3	1
GRIP1	23426	3	2
GSN	2934	3	1
GSR	2936	3	2
GSTA2	2939	3	1
GSTA4	2941	3	2
GTF2H5	404672	3	2
GTPBP2	54676	3	2
GUSB	2990	3	2
GYS1	2997	3	2
H2-DMB1	14999	3	1
H2-Q4	15015	3	1
H2-Q6	110557	3	1
H2-T23	15040	3	1
H3C15	333932	3	2
HAUS1	115106	3	2
HAVCR2	84868	3	2
HBA-A1	15122	3	1
HCN1	348980	3	1
HDAC5	10014	3	2
HDAC7	51564	3	2
HDC	3067	3	2
HEBP1	50865	3	2
HEY1	23462	3	1
HFE	3077	3	2
HGS	9146	3	2
HHEX	3087	3	2
HILPDA	29923	3	2
HIRIP3	8479	3	1
HMGA1	3159	3	2
HMGB2	3148	3	2
HMGB3	3149	3	2
HMGCS2	3158	3	1
HNRNPA1	3178	3	2
HOMER2	9455	3	1
HP	3240	3	2
HPGD	3248	3	1
HPSE	10855	3	2
HS3ST1	9957	3	1
HSD11B2	3291	3	2
HSD17B4	3295	3	1
HSPG2	3339	3	1
HYAL1	3373	3	2
IDH3A	3419	3	2
IDO1	3620	3	2
IER2	9592	3	2
IER3	8870	3	2
IFIT1	3434	3	2
IFT80	57560	3	2
IFTAP	119710	3	1
IGF2	3481	3	3
IGHD	3495	3	2
IGSF10	285313	3	1
IKBKG	8517	3	1
IL13RA1	3597	3	3
IL1RL1	9173	3	2
IL2	3558	3	3
INAFM1	255783	3	2
INCENP	3619	3	1
INHBA	3624	3	2
INS1	16333	3	1
IP6K1	9807	3	2
IQGAP3	128239	3	1
IQSEC1	9922	3	2
IRAG2	4033	3	2
IRF1	3659	3	1
ISG15	9636	3	2
ITGA3	3675	3	2
ITGA4	3676	3	2
ITGA6	3655	3	2
ITGAX	3687	3	2
ITGB4	3691	3	2
ITK	3702	3	2
ITPR2	3709	3	2
JAK2	3717	3	2
JCHAIN	3512	3	2
JUND	3727	3	2
KANK3	256949	3	1
KANSL2	54934	3	2
KCNB1	3745	3	1
KCNJ15	3772	3	2
KCNK5	8645	3	2
KCNQ1	3784	3	1
KDM4B	23030	3	2
KIAA0930	23313	3	1
KIAA1191	57179	3	1
KIF11	3832	3	1
KIF14	9928	3	1
KIF21B	23046	3	2
KIF2C	11004	3	1
KIF4	16571	3	1
KIFC1	3833	3	1
KIZ	55857	3	2
KLC1	3831	3	2
KLF15	28999	3	1
KLF7	8609	3	1
KLRC2	3822	3	1
KMT2C	58508	3	2
KMT2D	8085	3	2
KNSTRN	90417	3	2
KNTC1	9735	3	1
KPNA2	3838	3	2
KRI1	65095	3	2
KRT8	3856	3	1
LAMB3	3914	3	2
LAP3	51056	3	1
LAPTM5	7805	3	2
LAT2	7462	3	2
LDHA	3939	3	3
LENG8	114823	3	2
LEPR	3953	3	2
LGALS4	3960	3	1
LIF	3976	3	2
LILRA5	353514	3	1
LIMS2	55679	3	1
LMBR1L	55716	3	2
LONRF3	79836	3	1
LPAR2	9170	3	2
LPIN1	23175	3	1
LRG1	116844	3	1
LRIG1	26018	3	2
LRRFIP1	9208	3	1
LTBP4	8425	3	1
LY75	4065	3	1
LY86	9450	3	1
LYSMD2	256586	3	1
LZTFL1	54585	3	2
MACF1	23499	3	2
MAD2L1	4085	3	1
MADD	8567	3	2
MAF1	84232	3	2
MAN2C1	4123	3	2
MAP1A	4130	3	1
MAP1LC3B	81631	3	1
MAP2	4133	3	2
MAP2K6	5608	3	2
MAP3K11	4296	3	2
MAP3K6	9064	3	1
MAP4K2	5871	3	2
MAPK12	6300	3	2
MARCHF4	57574	3	2
MARCKS	4082	3	2
MARCO	8685	3	1
MARK2	2011	3	2
MAT2B	27430	3	1
MAU2	23383	3	2
MCEMP1	199675	3	1
MCHR1	2847	3	1
MCM10	55388	3	1
MCM2	4171	3	2
MCM4	4173	3	2
MCM6	4175	3	2
MCM8	84515	3	2
ME2	4200	3	2
MECP2	4204	3	2
MEG3	55384	3	2
MELK	9833	3	1
MERTK	10461	3	2
MESP1	55897	3	1
MFSD9	84804	3	2
MGLL	11343	3	1
MGMT	4255	3	2
MIA2	4253	3	1
MIR135A1	406925	3	1
MIR146B	574447	3	2
MIR200C	406985	3	2
MIR27A	407018	3	1
MIR302B	442894	3	1
MIR30D	407033	3	2
MIR4516	101000000	3	1
MIRLET7E	406887	3	1
MKRN1	23608	3	1
MLC1	23209	3	2
MMP25	64386	3	2
MMP28	79148	3	1
MMP3	4314	3	1
MMP8	4317	3	2
MMS22L	253714	3	1
MORN5	254956	3	2
MPIG6B	80739	3	1
MPPED2	744	3	2
MPST	4357	3	1
MR1	3140	3	2
MROH1	727957	3	2
MRPL51	51258	3	2
MSI2	124540	3	1
MSRB1	51734	3	2
MSS51	118490	3	2
MTCP1	4515	3	2
MTFR2	113115	3	2
MTHFR	4524	3	2
MTTP	4547	3	1
MTURN	222166	3	2
MUC5B	727897	3	1
MUCL3	135656	3	2
MVD	4597	3	2
MXD1	4084	3	2
MYBBP1A	10514	3	2
MYCN	4613	3	1
MYL3	4634	3	1
MYLK	4638	3	2
MYOF	26509	3	2
NACC1	112939	3	2
NAPEPLD	222236	3	2
NASP	4678	3	2
NAT1	9	3	2
NAT8L	339983	3	1
NBN	4683	3	2
NCAN	1463	3	1
NCAPG	64151	3	1
NCAPG2	54892	3	1
NCF4	4689	3	2
NCKAP1L	3071	3	2
NCKAP5L	57701	3	2
NCOR2	9612	3	2
NCR1	9437	3	2
NDOR1	27158	3	2
NDRG2	57447	3	2
NDST2	8509	3	2
NDUFAF3	25915	3	1
NDUFC1	4717	3	2
NEIL3	55247	3	1
NEK6	10783	3	2
NEURL4	84461	3	2
NFIC	4782	3	2
NFIL3	4783	3	1
NFKBID	84807	3	2
NFKBIZ	64332	3	1
NHERF1	9368	3	1
NHP2	55651	3	2
NKAIN4	128414	3	1
NLRC4	58484	3	2
NLRP6	171389	3	2
NOD1	10392	3	2
NOS1	4842	3	1
NOSTRIN	115677	3	2
NOTCH1	4851	3	2
NOTCH4	4855	3	1
NPR3	4883	3	1
NPTX1	4884	3	2
NR3C1	2908	3	3
NR4A1	3164	3	2
NR4A2	4929	3	1
NR4A3	8013	3	2
NRM	11270	3	2
NRN1	51299	3	1
NRXN2	9379	3	1
NSD2	7468	3	2
NSG2	51617	3	2
NTM	50863	3	1
NUBP2	10101	3	2
NUDT5	11164	3	2
OAS1	4938	3	1
OAS1A	246730	3	1
OGDH	4967	3	2
OGN	4969	3	1
OIP5	11339	3	1
OLA1	29789	3	2
ORM1	5004	3	2
ORM2	5005	3	1
OSGIN1	29948	3	2
P2RX4	5025	3	1
P2RX6	9127	3	1
P2RY10	27334	3	2
P4HTM	54681	3	2
PACS1	55690	3	2
PAICS	10606	3	2
PAK6	56924	3	1
PARP1	142	3	2
PAX5	5079	3	3
PBP2	76400	3	1
PCDH1	5097	3	1
PCDH12	51294	3	1
PCDHAC2	56134	3	1
PCDHB22	93893	3	1
PCK1	5105	3	2
PCK2	5106	3	2
PCNX1	22990	3	2
PCNX3	399909	3	2
PCP4L1	654790	3	2
PDCD4	27250	3	2
PDE3A	5139	3	2
PDE4D	5144	3	1
PDE8B	8622	3	1
PDHX	8050	3	2
PDK3	5165	3	2
PDPK1	5170	3	2
PECAM1	5175	3	2
PF4	5196	3	1
PFDN1	5201	3	2
PFDN4	5203	3	2
PFKL	5211	3	2
PGM2	55276	3	2
PHGDH	26227	3	2
PHGR1	644844	3	1
PHRF1	57661	3	2
PI4K2B	55300	3	1
PIDD1	55367	3	2
PIEZO1	9780	3	2
PIEZO2	63895	3	2
PIGN	23556	3	2
PIGU	128869	3	2
PIMREG	54478	3	2
PIP5K1C	23396	3	2
PIRA2	18725	3	1
PITPNM1	9600	3	2
PIWIL4	143689	3	2
PKN3	29941	3	1
PLA2G2D	26279	3	2
PLA2G6	8398	3	1
PLA2G7	7941	3	2
PLBD1	79887	3	2
PLCL2	23228	3	2
PLEC	5339	3	2
PLEK	5341	3	2
PLEK2	26499	3	2
PLEKHG5	57449	3	2
PMAIP1	5366	3	2
PMS2	5395	3	2
PMVK	10654	3	1
POLH	5429	3	2
POPDC2	64091	3	1
POSTN	10631	3	1
PPBP	5473	3	1
PPP1CCB	434233	3	1
PPP1R13B	23368	3	2
PPP1R15A	23645	3	2
PPT1	5538	3	2
PRC1	9055	3	2
PRDX3	10935	3	2
PRDX6	9588	3	1
PREX1	57580	3	2
PRG2	5553	3	1
PRKCB	5579	3	2
PRKCQ	5588	3	1
PRKD2	25865	3	2
PRNP	5621	3	1
PROCA1	147011	3	1
PRR3	80742	3	2
PRR5L	79899	3	2
PRRC2A	7916	3	2
PRRT4	401399	3	1
PSAT1	29968	3	1
PSTPIP1	9051	3	2
PSTPIP2	9050	3	2
PTMA	5757	3	3
PTPRB	5787	3	1
PTPRD	5789	3	2
PTPRS	5802	3	1
PXN	5829	3	2
RAB2B	84932	3	2
RAB32	10981	3	1
RAB3C	115827	3	1
RAD51AP1	10635	3	1
RAD54L	8438	3	1
RALGDS	5900	3	2
RAPGEF1	2889	3	2
RAPGEF6	51735	3	2
RASA3	22821	3	2
RASGRF1	5923	3	2
RASGRP2	10235	3	2
RASIP1	54922	3	1
RASSF4	83937	3	1
RAVER2	55225	3	2
RB1	5925	3	2
RBKS	64080	3	1
RBM14	10432	3	2
RCC1	1104	3	2
RERE	473	3	2
REXO1	57455	3	2
REXO2	25996	3	2
RFC3	5983	3	1
RFC5	5985	3	1
RFTN1	23180	3	1
RGCC	28984	3	2
RGS12	6002	3	2
RGS14	10636	3	2
RHOB	388	3	2
RIMOC1	285636	3	2
RIPOR2	9750	3	2
RNASEH2B	79621	3	2
RNF213	57674	3	2
ROPN1L	83853	3	2
RPL17	6139	3	2
RPL22L1	200916	3	2
RPTOR	57521	3	2
RSAD2	91543	3	1
RUFY1	80230	3	2
RUNX2	860	3	2
RUVBL2	10856	3	2
RXRA	6256	3	2
S100A14	57402	3	1
SAMD9L	219285	3	2
SASH1	23328	3	2
SASH3	54440	3	2
SCGB1A1	7356	3	2
SCN7A	6332	3	1
SDCBP	6386	3	2
SDHB	6390	3	2
SEC14L1	6397	3	2
SECTM1B	58210	3	1
SEL1L3	23231	3	2
SELENOH	280636	3	1
SELL	6402	3	1
SELP	6403	3	2
SELPLG	6404	3	2
SEMA4C	54910	3	1
SEPTIN4	5414	3	2
SERPINA10	51156	3	1
SERPINA3M	20717	3	1
SERPINA3N	20716	3	2
SERPINB9	5272	3	2
SERPINB9B	20706	3	1
SERTAD4	56256	3	2
SESN1	27244	3	1
SFN	2810	3	1
SFTPB	6439	3	1
SH2D3C	10044	3	2
SHANK3	85358	3	1
SHCBP1	79801	3	1
SHISA2	387914	3	2
SHMT2	6472	3	2
SIGLEC1	6614	3	1
SIPA1	6494	3	2
SIPA1L2	57568	3	1
SIRPB1C	100000000	3	1
SIRT1	23411	3	2
SLC13A4	26266	3	1
SLC16A12	387700	3	2
SLC16A9	220963	3	1
SLC19A3	80704	3	2
SLC25A13	10165	3	2
SLC25A22	79751	3	2
SLC25A42	284439	3	1
SLC29A1	2030	3	2
SLC2A3	6515	3	2
SLC39A10	57181	3	2
SLC39A2	29986	3	1
SLC5A1	6523	3	2
SLC6A15	55117	3	2
SLC6A6	6533	3	2
SLC6A9	6536	3	1
SLFN2	20556	3	1
SLFN4	20558	3	1
SLFN5	162394	3	2
SLIRP	81892	3	2
SLPI	6590	3	1
SMG6	23293	3	2
SMYD4	114826	3	2
SNHG11	128439	3	2
SNRPF	6636	3	2
SNX7	51375	3	1
SORCS2	57537	3	1
SORL1	6653	3	2
SOX11	6664	3	1
SOX2	6657	3	3
SOX6	55553	3	1
SPAG9	9043	3	2
SPARC	6678	3	2
SPC24	147841	3	1
SPC25	57405	3	1
SPG21	51324	3	2
SPN	6693	3	2
SPRR2A1	20755	3	1
SPRR2B	6701	3	2
SPTA1	6708	3	1
SRC	6714	3	2
SRCAP	10847	3	2
SREBF2	6721	3	2
SRRM2	23524	3	2
STAR	6770	3	2
STARD9	57519	3	1
STAT4	6775	3	2
STAT6	6778	3	1
STC1	6781	3	2
STEAP1	26872	3	1
STEAP3	55240	3	2
SUMF2	25870	3	2
SUSD2	56241	3	2
SVEP1	79987	3	2
SWAP70	23075	3	2
SYNE1	23345	3	1
SYNE2	23224	3	2
TAP1	6890	3	2
TBC1D30	23329	3	1
TBC1D5	9779	3	2
TBK1	29110	3	2
TC2N	123036	3	2
TCF23	150921	3	1
TCOF1	6949	3	2
TCTN3	26123	3	2
TEAD4	7004	3	2
TEDC1	283643	3	2
TEK	7010	3	1
TENT5A	55603	3	2
TFDP2	7029	3	1
TFPI2	7980	3	2
TH	7054	3	2
THBS1	7057	3	2
THBS3	7059	3	2
THOC7	80145	3	1
THRB	7068	3	2
THSD1	55901	3	1
TICRR	90381	3	2
TIPARP	25976	3	2
TK1	7083	3	1
TLE3	7090	3	2
TMC5	79838	3	3
TMCC3	57458	3	1
TMEFF2	23671	3	2
TMEM119	338773	3	2
TMEM132D	121256	3	1
TMEM204	79652	3	1
TMEM209	84928	3	1
TMEM213	155006	3	1
TMEM214	54867	3	2
TMEM263	90488	3	3
TMEM50B	757	3	2
TMEM54	113452	3	1
TMEM69	51249	3	2
TMEM86B	255043	3	3
TMTC1	83857	3	1
TMTC2	160335	3	2
TNFAIP8L2	79626	3	2
TNFRSF10B	8795	3	2
TNFRSF13C	115650	3	2
TNFRSF9	3604	3	1
TNFSF13	8741	3	1
TNIP3	79931	3	1
TNK2	10188	3	2
TNNC1	7134	3	2
TNNT2	7139	3	2
TNRC18	84629	3	2
TNRC6B	23112	3	2
TOP2A	7153	3	1
TPO	7173	3	2
TPPP	11076	3	1
TRAF1	7185	3	2
TRAIP	10293	3	1
TREML1	340205	3	2
TRIM5	85363	3	2
TRIM59	286827	3	2
TRIO	7204	3	2
TSHB	7252	3	2
TSPAN4	7106	3	2
TSPYL2	64061	3	2
TTC28	23331	3	2
TTK	7272	3	1
TTLL12	23170	3	1
TUBB1	81027	3	1
TUBB4A	10382	3	1
TUBD1	51174	3	1
TWIST1	7291	3	2
TXN1	22166	3	1
UBAC1	10422	3	2
UBE2C	11065	3	1
UBE2O	63893	3	1
UBE2T	29089	3	1
UBE3A	7337	3	2
UCK2	7371	3	1
UIMC1	51720	3	1
UPF1	5976	3	2
UPK1B	7348	3	1
USP19	10869	3	2
USP2	9099	3	2
USP49	25862	3	1
VEGFD	2277	3	1
VEPH1	79674	3	1
VKORC1L1	154807	3	2
VPS33A	65082	3	1
WASHC2C	253725	3	1
WFDC21	66107	3	1
WIF1	11197	3	1
XPO1	7514	3	1
XPO6	23214	3	1
YAF2	10138	3	2
YIPF4	84272	3	3
YPEL1	29799	3	1
YPEL3	83719	3	2
YWHAQ	10971	3	2
ZBED6	100000000	3	2
ZBTB20	26137	3	2
ZBTB43	23099	3	2
ZBTB7A	51341	3	2
ZCCHC7	84186	3	2
ZEB2	9839	3	2
ZFP1	162239	3	2
ZFP14	57677	3	1
ZFP366	238803	3	1
ZFP41	286128	3	2
ZFP641	239652	3	1
ZGPAT	84619	3	2
ZMYM5	9205	3	2
ZNF24	7572	3	1
ZNF791	163049	3	1
ZYX	7791	3	1
ZZEF1	23140	3	2
AAMP	14	2	1
AARS1	16	2	2
AASDH	132949	2	1
ABAT	18	2	1
ABCA4	24	2	1
ABCA5	23461	2	1
ABCA7	10347	2	1
ABCA8A	217258	2	1
ABCA8B	27404	2	1
ABCB1A	18671	2	1
ABCC12	94160	2	1
ABCC3	8714	2	1
ABCC4	10257	2	1
ABCD3	5825	2	2
ABCG1	9619	2	1
ABCG3	27405	2	1
ABHD12B	145447	2	1
ABHD16A	7920	2	2
ABHD3	171586	2	2
ABI1	10006	2	1
ABI3	51225	2	2
ABITRAM	54942	2	1
ABL2	27	2	2
ABLIM1	3983	2	2
ABLIM2	84448	2	2
ABLIM3	22885	2	1
ACAA1B	235674	2	1
ACAA2	10449	2	1
ACAD11	84129	2	1
ACADM	34	2	2
ACAP1	9744	2	1
ACAP3	116983	2	2
ACKR1	2532	2	2
ACLY	47	2	1
ACOT1	641371	2	1
ACRBP	84519	2	1
ACSL3	2181	2	1
ACSL4	2182	2	1
ACSM1	116285	2	1
ACSM3	6296	2	1
ACTB	60	2	1
ACTN2	88	2	2
ACTN3	89	2	1
ACTR8	93973	2	1
ACVR1B	91	2	1
ACVR1C	130399	2	1
ADAM15	8751	2	2
ADAM17	6868	2	2
ADAM19	8728	2	2
ADAMTS12	81792	2	1
ADAMTS15	170689	2	1
ADAMTSL1	92949	2	1
ADAMTSL2	9719	2	1
ADAP1	11033	2	2
ADARB1	104	2	1
ADAT2	134637	2	2
ADGRE5	976	2	1
ADGRF5	221395	2	1
ADGRG1	9289	2	1
ADGRL2	23266	2	1
ADGRL3	23284	2	1
ADH7	131	2	2
ADRA1D	146	2	1
ADRB3	155	2	1
ADSS1	122622	2	1
AFAP1L1	134265	2	1
AFDN	4301	2	1
AFF4	27125	2	2
AFG2A	166378	2	1
AGAP2	116986	2	2
AGER	177	2	1
AGL	178	2	1
AGO2	27161	2	1
AGPAT3	56894	2	2
AGTR1A	11607	2	1
AHCY	191	2	1
AHCYL1	10768	2	1
AHNAK	79026	2	2
AHRR	57491	2	2
AIF1	199	2	1
AK2	204	2	2
AK3	50808	2	1
AKAP12	9590	2	1
AKAP13	11214	2	2
AKAP8	10270	2	2
AKAP9	10142	2	2
AKIRIN1	79647	2	2
AKNA	80709	2	2
AKR1B8	14187	2	1
AKR1C14	105387	2	1
AKR7A2	8574	2	1
AKT3	10000	2	1
ALCAM	214	2	1
ALDH1A1	216	2	2
ALDH1A2	8854	2	2
ALDH7A1	501	2	1
ALDOC	230	2	1
ALG13	79868	2	2
ALKAL1	389658	2	1
ALMS1	7840	2	1
ALOX12	239	2	1
ALOX5	240	2	2
AMPD3	272	2	1
AMZ2	51321	2	2
ANAPC15	25906	2	1
ANG	283	2	2
ANGPT1	284	2	1
ANGPTL2	23452	2	1
ANGPTL7	10218	2	2
ANKFN1	162282	2	1
ANKHD1	54882	2	1
ANKRD16	54522	2	1
ANKRD22	118932	2	2
ANKRD29	147463	2	1
ANKRD45	339416	2	1
ANKRD50	57182	2	2
ANKRD63	100000000	2	1
ANO5	203859	2	2
ANPEP	290	2	2
ANXA6	309	2	2
ANXA7	310	2	2
ANXA8	653145	2	1
AOPEP	84909	2	1
AOX1	316	2	1
AP1B1	162	2	2
AP1M2	10053	2	1
AP1S1	1174	2	2
AP5Z1	9907	2	1
APAF1	317	2	1
APBA1	320	2	1
APBB1IP	54518	2	1
APBB3	10307	2	1
APITD1	101000000	2	1
APLNR	187	2	1
APOBEC3A	200315	2	1
APOBEC3G	60489	2	1
APOL3	80833	2	1
APOL7A	75761	2	1
APTX	54840	2	2
AQP9	366	2	2
ARAF	369	2	2
ARCN1	372	2	1
ARFIP1	27236	2	1
ARHGAP1	392	2	1
ARHGAP11A	9824	2	1
ARHGAP15	55843	2	1
ARHGAP20	57569	2	1
ARHGAP24	83478	2	2
ARHGAP30	257106	2	2
ARHGAP4	393	2	2
ARHGAP42	143872	2	1
ARHGAP45	23526	2	2
ARHGAP8	23779	2	1
ARHGEF1	9138	2	2
ARHGEF11	9826	2	2
ARHGEF15	22899	2	1
ARHGEF2	9181	2	1
ARHGEF37	389337	2	1
ARHGEF7	8874	2	2
ARHGEF9	23229	2	2
ARID3A	1820	2	2
ARID5A	10865	2	2
ARID5B	84159	2	2
ARIH1	25820	2	2
ARL11	115761	2	1
ARL15	54622	2	1
ARL4A	10124	2	2
ARL4C	10123	2	1
ARL5C	390790	2	1
ARL6IP4	51329	2	1
ARMT1	79624	2	1
ARNT	405	2	2
ARPC5L	81873	2	2
ARRDC3	57561	2	2
ARSD	414	2	1
ASAH1	427	2	2
ASB1	51665	2	2
ASB2	51676	2	2
ASNS	440	2	1
ASRGL1	80150	2	1
ASTE1	28990	2	2
ASTN2	23245	2	1
ASXL2	55252	2	1
ATAD2	29028	2	1
ATAD5	79915	2	1
ATF2	1386	2	2
ATG14	22863	2	1
ATG9A	79065	2	2
ATL3	25923	2	1
ATOSA	56204	2	1
ATOSB	80256	2	1
ATP1B3	483	2	2
ATP2A1	487	2	1
ATP2A3	489	2	1
ATP2B4	493	2	2
ATP5MC3	518	2	1
ATP5MJ	9556	2	2
ATP6V0A1	535	2	2
ATP6V1B2	526	2	1
ATP6V1C2	245973	2	1
ATP8B1	5205	2	1
ATP8B4	79895	2	1
ATXN2L	11273	2	2
AUNIP	79000	2	1
AUTS2	26053	2	1
AVPI1	60370	2	1
AXIN2	8313	2	2
B4GALT4	8702	2	2
BAHCC1	57597	2	2
BAIAP2	10458	2	2
BAIAP3	8938	2	1
BANP	54971	2	2
BARD1	580	2	1
BAZ2A	11176	2	2
BBC3	27113	2	1
BBS2	583	2	1
BCAP29	55973	2	2
BCAS1	8537	2	1
BCKDHB	594	2	2
BCL11A	53335	2	1
BCL2L1	598	2	2
BCL6	604	2	2
BCL9	607	2	1
BDKRB2	624	2	2
BEST1	7439	2	1
BEX3	27018	2	1
BHLHE40	8553	2	1
BIRC2	329	2	1
BLK	640	2	1
BLOC1S2	282991	2	2
BLTP1	84162	2	1
BLVRB	645	2	1
BMP3	651	2	2
BMP4	652	2	2
BMP8B	656	2	1
BMPR2	659	2	2
BOC	91653	2	1
BOLA1	51027	2	2
BPIFB1	92747	2	2
BRD7	29117	2	2
BRD8	10902	2	1
BRPF3	27154	2	2
BST2	684	2	2
BTBD3	22903	2	2
BTBD6	90135	2	1
BTC	685	2	1
BUD31	8896	2	2
C1D	10438	2	2
C1QBP	708	2	2
C1R	715	2	1
C1RL	51279	2	2
C1S	716	2	1
C2CD2L	9854	2	2
C2CD5	9847	2	2
C5ORF24	134553	2	1
C6	729	2	2
CABIN1	23523	2	2
CABLES1	91768	2	2
CACNA1E	777	2	1
CACNA1G	8913	2	1
CACNA2D1	781	2	1
CACNB1	782	2	1
CACNB4	785	2	2
CAD	790	2	2
CADM2	253559	2	1
CADM3	57863	2	1
CAGE1	285782	2	1
CALCA	796	2	1
CALM1	801	2	1
CALM2	805	2	1
CALML3	810	2	1
CALU	813	2	1
CAMK2N1	55450	2	1
CAMKK1	84254	2	1
CAMSAP1	157922	2	2
CAMSAP3	57662	2	1
CAMTA2	23125	2	2
CAPS2	84698	2	1
CAPZA2	830	2	2
CAR13	71934	2	1
CAR14	23831	2	1
CAR3	12350	2	2
CARD6	84674	2	2
CARMIL3	90668	2	1
CASKIN1	57524	2	1
CASKIN2	57513	2	1
CASP10	843	2	1
CASP4	837	2	1
CASQ1	844	2	1
CAV1	857	2	2
CBARP	255057	2	1
CBFA2T2	9139	2	2
CBR2	12409	2	1
CBR3	874	2	1
CBX6	23466	2	2
CBY1	25776	2	1
CC2D2A	57545	2	2
CCDC158	339965	2	1
CCDC159	126075	2	2
CCDC18	343099	2	1
CCDC184	387856	2	1
CCDC42	146849	2	1
CCDC61	729440	2	2
CCDC87	55231	2	1
CCDC88C	440193	2	1
CCDC89	220388	2	1
CCDC9	26093	2	2
CCDC96	66717	2	1
CCL1	6346	2	1
CCL11	6356	2	1
CCL12	20293	2	1
CCL17	6361	2	1
CCL21A	18829	2	1
CCL21B	100000000	2	1
CCL4	6351	2	2
CCL8	6355	2	1
CCN1	3491	2	1
CCN4	8840	2	1
CCNA1	8900	2	1
CCNL1	57018	2	1
CCNO	10309	2	1
CCNY	219771	2	2
CCR3	1232	2	2
CCT3	7203	2	2
CCT6A	908	2	1
CD109	135228	2	1
CD163	9332	2	2
CD164L2	388611	2	1
CD19	930	2	1
CD2	914	2	1
CD209A	170786	2	1
CD244	51744	2	1
CD247	919	2	1
CD27	939	2	1
CD276	80381	2	1
CD28	940	2	2
CD2BP2	10421	2	2
CD300C2	140497	2	2
CD300LD	100000000	2	1
CD37	951	2	1
CD3D	915	2	1
CD3E	916	2	1
CD4	920	2	1
CD40LG	959	2	1
CD48	962	2	1
CD5L	922	2	2
CD6	923	2	2
CD69	969	2	2
CD74	972	2	1
CD79A	973	2	1
CD83	9308	2	1
CD8B1	12526	2	1
CD93	22918	2	2
CDC14B	8555	2	1
CDC20B	166979	2	1
CDC25B	994	2	2
CDC42EP2	10435	2	2
CDC42EP4	23580	2	2
CDCP2	200008	2	1
CDH11	1009	2	1
CDH13	1012	2	2
CDIPT	10423	2	2
CDK18	5129	2	2
CDK4	1019	2	2
CDK5RAP1	51654	2	1
CDKL2	8999	2	1
CDKL5	6792	2	1
CDKN1A	1026	2	2
CDKN1B	1027	2	1
CDKN2A	1029	2	1
CDKN2AIP	55602	2	1
CDO1	1036	2	1
CDS2	8760	2	2
CDT1	81620	2	1
CEACAM1	634	2	2
CEBPZOS	101000000	2	1
CELF1	10658	2	2
CEMIP2	23670	2	2
CENPI	2491	2	1
CENPQ	55166	2	1
CENPS	378708	2	1
CENPU	79682	2	1
CENPV	201161	2	2
CENPW	387103	2	1
CEP120	153241	2	2
CEP128	145508	2	2
CEP164	22897	2	1
CEP57	9702	2	2
CEP57L1	285753	2	1
CERS3	204219	2	1
CES1F	234564	2	1
CES1G	12623	2	1
CES2B	234669	2	1
CES2E	234673	2	1
CES2G	72361	2	1
CETN2	1069	2	1
CFAP300	85016	2	1
CFAP36	112942	2	1
CFAP45	25790	2	2
CFAP58	159686	2	1
CFH	3075	2	2
CHAC1	79094	2	1
CHAC2	494143	2	1
CHCHD7	79145	2	2
CHD2	1106	2	1
CHD4	1108	2	2
CHD5	26038	2	1
CHIC2	26511	2	2
CHIL3	12655	2	1
CHIL4	104183	2	1
CHIT1	1118	2	2
CHM	1121	2	2
CHORDC1	26973	2	2
CHRDL1	91851	2	1
CHRNB1	1140	2	1
CHST10	9486	2	1
CIAO2A	84191	2	1
CIC	23152	2	2
CIDEA	1149	2	1
CIITA	4261	2	1
CIR1	9541	2	1
CITED2	10370	2	1
CITED4	163732	2	2
CIZ1	25792	2	2
CKAP4	10970	2	1
CKAP5	9793	2	2
CKM	1158	2	2
CKS2	1164	2	1
CLASP1	23332	2	2
CLASRP	11129	2	1
CLCA3A1	12722	2	1
CLCN4	1183	2	1
CLCN5	1184	2	1
CLCN6	1185	2	1
CLCN7	1186	2	1
CLDN11	5010	2	2
CLDN12	9069	2	2
CLDN3	1365	2	2
CLEC18A	348174	2	2
CLEC2D	29121	2	1
CLEC4A1	269799	2	1
CLEC4D	338339	2	1
CLIC4	25932	2	2
CLK4	57396	2	2
CLMN	79789	2	1
CLMP	79827	2	1
CLOCK	9575	2	2
CLSTN1	22883	2	1
CLSTN2	64084	2	1
CLU	1191	2	1
CLUH	23277	2	2
CMBL	134147	2	1
[truncated: 8,004 more rows]

## Sheet: Supplementary Table 2
Supplementary Table 2.Information on datasets included in this study
Dataset Number	Sample source	Sample size	nControl	nCase	Population	Consortium
GSE93272A	Whole blood	60	30	30	Asian	GEO
GSE93272B	Whole blood	215	13	202	Asian	GEO
GSE15573	PBMC	33	15	18	European	GEO
FinnRA	Whole blood	218792	212463	6329	European	Finn
PM10	Whole blood	423796	/	/	European	UKB
PM2.5	Whole blood	423796	/	/	European	UKB
NO2	Whole blood	456380	/	/	European	UKB
NOX	Whole blood	456380	/	/	European	UKB

## Sheet: Supplementary Table 3
Supplementary Table 3. The primers of qRT-PCR in the study
Gene name	Forward sequence (5′–3′)	Reverse sequence (5′–3′)	Species
FNBP1	AGGAGAGGACGGAGATTGAGC	CCTTCGAGTTCTTCTTAGGTTGG	Rat
GZMA	TTTCCGAGGCATCACAGCTT	CCTTTAAACAGCGCCCTTCG	Rat
GZMB	ACGCAACGTCAAAGTGAAACCAGG	TTTACACACAAGAGGCCCTCCAGA	Rat
PRF1	CCTAAACCGGAAGCAAACGTGCAT	TGTACATGCGACACTCCACTGTGT	Rat
FNBP1	CAGCAAAGCAGATTACTCATCC	GAAGATGTTGGGGATGTGAGTA	Human
GZMA	TCTCTCTCAGTTGTCGTTTCTCT	GCAGTCAACACCCAGTCTTTTG	Human
GZMB	CCCTGGGAAAACACTCACACA	GCACAACTCAATGGTACTGTCG	Human
PRF1	GACTGCCTGACTGTCGAGG	TCCCGGTAGGTTTGGTGGAA	Human

## Sheet: Supplementary Table 4
Supplementary Table 4.EPAC ranking of ra in the world
Country	EAPC	CI
Albania	2.93	(2.82-3.04)
Republic of Korea	2.89	(2.71-3.07)
Viet Nam	2.84	(2.81-2.87)
Guatemala	2.82	(2.76-2.87)
Bhutan	2.81	(2.71-2.9)
Chile	2.75	(2.65-2.85)
Maldives	2.71	(2.38-3.05)
Costa Rica	2.71	(2.61-2.81)
Saudi Arabia	2.69	(2.58-2.8)
Bangladesh	2.67	(2.45-2.88)
Oman	2.65	(2.54-2.77)
Nepal	2.58	(2.46-2.7)
Greenland	2.58	(2.5-2.66)
Thailand	2.55	(2.45-2.65)
Nicaragua	2.5	(2.45-2.56)
Cambodia	2.48	(2.42-2.54)
Bolivia (Plurinational State of)	2.35	(2.3-2.39)
Ecuador	2.34	(2.27-2.42)
Turkey	2.34	(2.27-2.42)
Mauritius	2.34	(2.29-2.4)
Bahrain	2.32	(2.26-2.38)
Saint Lucia	2.3	(2.16-2.43)
El Salvador	2.27	(2.16-2.38)
Puerto Rico	2.26	(2.21-2.3)
Honduras	2.25	(2.2-2.3)
Peru	2.24	(2.15-2.33)
Algeria	2.23	(2.18-2.28)
Syrian Arab Republic	2.23	(2.12-2.34)
Mongolia	2.22	(2.07-2.36)
Colombia	2.21	(2.06-2.36)
Venezuela (Bolivarian Republic of)	2.2	(2.08-2.32)
Taiwan (Province of China)	2.17	(1.97-2.37)
India	2.17	(2.03-2.32)
Cabo Verde	2.17	(2-2.35)
Bermuda	2.15	(2.1-2.2)
Paraguay	2.14	(2.04-2.25)
Jordan	2.14	(2.05-2.24)
Brunei Darussalam	2.13	(2.02-2.23)
Myanmar	2.1	(2.03-2.18)
Equatorial Guinea	2.1	(1.95-2.26)
United States Virgin Islands	2.1	(2.01-2.18)
Botswana	2.07	(1.92-2.22)
Lao People's Democratic Republic	2.04	(1.9-2.19)
Bosnia and Herzegovina	2.04	(1.92-2.16)
Slovenia	2.01	(1.87-2.15)
Kuwait	2	(1.75-2.25)
Trinidad and Tobago	1.99	(1.91-2.07)
Libya	1.98	(1.92-2.05)
Armenia	1.9	(1.85-1.94)
Qatar	1.9	(1.75-2.05)
United Arab Emirates	1.89	(1.76-2.03)
North Macedonia	1.87	(1.79-1.95)
Cyprus	1.87	(1.7-2.04)
Iran (Islamic Republic of)	1.87	(1.75-1.99)
Croatia	1.83	(1.79-1.87)
Belarus	1.83	(1.74-1.93)
Romania	1.82	(1.77-1.87)
Singapore	1.82	(1.75-1.89)
Grenada	1.82	(1.73-1.92)
Tunisia	1.82	(1.77-1.86)
Malaysia	1.81	(1.77-1.85)
Belize	1.81	(1.77-1.85)
Democratic People's Republic of Korea	1.8	(1.72-1.88)
Saint Vincent and the Grenadines	1.77	(1.72-1.82)
Canada	1.76	(1.63-1.9)
Sudan	1.76	(1.59-1.93)
Portugal	1.75	(1.63-1.87)
Dominican Republic	1.75	(1.67-1.83)
Iraq	1.74	(1.57-1.92)
Palestine	1.74	(1.62-1.86)
Micronesia (Federated States of)	1.72	(1.68-1.76)
Republic of Moldova	1.72	(1.6-1.84)
Ireland	1.72	(1.61-1.83)
Morocco	1.72	(1.64-1.8)
Saint Kitts and Nevis	1.71	(1.61-1.81)
Denmark	1.7	(1.62-1.79)
Djibouti	1.7	(1.58-1.81)
Marshall Islands	1.69	(1.65-1.73)
Rwanda	1.69	(1.49-1.89)
Sri Lanka	1.67	(1.56-1.77)
Comoros	1.67	(1.57-1.77)
China	1.66	(1.6-1.72)
Turkmenistan	1.65	(1.52-1.78)
Serbia	1.65	(1.56-1.75)
Jamaica	1.65	(1.55-1.75)
Gabon	1.65	(1.55-1.74)
Slovakia	1.64	(1.61-1.67)
Congo	1.64	(1.52-1.76)
Uzbekistan	1.62	(1.55-1.69)
Timor-Leste	1.62	(1.58-1.66)
Egypt	1.62	(1.54-1.69)
Kyrgyzstan	1.61	(1.55-1.67)
Azerbaijan	1.6	(1.35-1.85)
Lebanon	1.6	(1.47-1.73)
Panama	1.59	(1.54-1.63)
Cuba	1.58	(1.46-1.69)
Seychelles	1.57	(1.54-1.59)
Finland	1.52	(1.41-1.64)
Ghana	1.51	(1.42-1.6)
Tokelau	1.51	(1.48-1.54)
Antigua and Barbuda	1.5	(1.47-1.54)
Yemen	1.49	(1.41-1.57)
Indonesia	1.48	(1.42-1.54)
Kazakhstan	1.48	(1.3-1.67)
Guyana	1.47	(1.41-1.53)
Montenegro	1.46	(1.32-1.6)
Cook Islands	1.45	(1.41-1.49)
Bahamas	1.44	(1.34-1.55)
Suriname	1.43	(1.36-1.5)
Mexico	1.42	(1.3-1.54)
Namibia	1.42	(1.27-1.57)
Argentina	1.41	(1.34-1.49)
Sao Tome and Principe	1.41	(1.21-1.62)
Niue	1.39	(1.35-1.43)
Uruguay	1.38	(1.34-1.42)
United States of America	1.38	(1.32-1.45)
Barbados	1.37	(1.31-1.44)
Malta	1.3	(1.19-1.41)
France	1.3	(1.19-1.41)
Australia	1.27	(1.1-1.45)
Tajikistan	1.26	(1.23-1.3)
Estonia	1.26	(1.1-1.42)
Togo	1.25	(1.12-1.37)
Palau	1.25	(1.18-1.32)
Solomon Islands	1.23	(1.18-1.28)
Dominica	1.23	(1.14-1.33)
Czechia	1.22	(1.12-1.33)
Israel	1.22	(1.18-1.26)
Guam	1.22	(1.13-1.3)
Mauritania	1.2	(1.09-1.31)
Netherlands	1.18	(1-1.35)
Spain	1.16	(1.08-1.23)
Eswatini	1.16	(1-1.33)
Iceland	1.14	(1.07-1.21)
Tuvalu	1.14	(1.1-1.17)
Haiti	1.13	(1.08-1.18)
Zambia	1.12	(0.88-1.36)
Eritrea	1.11	(1.03-1.19)
C么te d'Ivoire	1.08	(0.97-1.19)
Kenya	1.07	(0.92-1.21)
Gambia	1.06	(0.98-1.13)
Vanuatu	1.05	(1.02-1.08)
Hungary	1.03	(0.85-1.2)
Liberia	1.02	(0.79-1.25)
Senegal	1	(0.92-1.08)
Bulgaria	0.99	(0.9-1.09)
Benin	0.98	(0.89-1.06)
Ukraine	0.97	(0.94-1.01)
Uganda	0.92	(0.71-1.13)
American Samoa	0.92	(0.86-0.99)
Latvia	0.91	(0.85-0.96)
Afghanistan	0.91	(0.65-1.17)
Tonga	0.9	(0.85-0.95)
United Republic of Tanzania	0.9	(0.79-1)
Nauru	0.9	(0.72-1.08)
Fiji	0.88	(0.8-0.96)
Samoa	0.87	(0.83-0.92)
Switzerland	0.85	(0.76-0.95)
Angola	0.84	(0.74-0.94)
Burkina Faso	0.84	(0.74-0.93)
Germany	0.83	(0.66-0.99)
Lesotho	0.83	(0.7-0.96)
Andorra	0.82	(0.79-0.84)
Luxembourg	0.82	(0.74-0.9)
Lithuania	0.77	(0.68-0.87)
Greece	0.76	(0.74-0.78)
Cameroon	0.76	(0.59-0.94)
Guinea-Bissau	0.76	(0.64-0.88)
New Zealand	0.75	(0.66-0.84)
Kiribati	0.74	(0.69-0.79)
Malawi	0.73	(0.59-0.88)
Madagascar	0.72	(0.61-0.83)
Papua New Guinea	0.7	(0.65-0.76)
Georgia	0.68	(0.63-0.72)
Democratic Republic of the Congo	0.68	(0.54-0.82)
Belgium	0.65	(0.59-0.71)
Nigeria	0.64	(0.49-0.8)
South Sudan	0.64	(0.48-0.79)
Austria	0.61	(0.44-0.78)
Russian Federation	0.61	(0.54-0.68)
Italy	0.6	(0.58-0.61)
United Kingdom	0.59	(0.56-0.62)
Pakistan	0.53	(0.41-0.65)
San Marino	0.52	(0.4-0.65)
Sierra Leone	0.51	(0.34-0.68)
Philippines	0.5	(0.43-0.58)
Mali	0.5	(0.41-0.59)
Central African Republic	0.49	(0.39-0.58)
Northern Mariana Islands	0.47	(0.36-0.58)
Niger	0.41	(0.34-0.48)
Guinea	0.39	(0.28-0.5)
Monaco	0.38	(0.23-0.53)
Burundi	0.35	(0.3-0.4)
Brazil	0.33	(0.26-0.41)
Poland	0.32	(0.17-0.48)
Mozambique	0.26	(0.18-0.34)
Ethiopia	0.26	(0.12-0.39)
South Africa	0.23	(0.15-0.31)
Norway	0.19	(0.09-0.29)
Chad	0.19	(0.05-0.33)
Japan	0.13	(-0.01-0.26)
Zimbabwe	0.13	(-0.03-0.29)
Sweden	0	(-0.03-0.03)
Somalia	-0.21	(-0.28--0.14)

## Sheet: Supplementary Table 5
Supplementary Table 5. Mendelian randomization results for AP and RA
Exposure	Outcome	Nsnp	Method	OR	OR(5%)	OR(95%)	P	Heterogeneity	Pleiotropy
NO2	RA	81	IVW (multiplicative random effects)	1.26535	0.775349	2.06503	0.346295	0.00958474	0.49057
NOX	RA	74	IVW	1.13294	0.72173	1.77843	0.587457	0.170398	0.26897
PM10	RA	28	IVW	2.50194	1.08393	5.77503	0.0316476	0.888598	0.81025
PM2.5	RA	55	IVW	1.14044	0.711511	1.82795	0.585093	0.36579	0.647563

## Sheet: Supplementary Table 6
Supplementary Table 6. Candidate key APRGs identified by univariate logistic regression algorithm
	GSE93272A				GSE93272B				GSE15573
Gene Name	OR	CI	P	ADJ_P	OR	CI	P	ADJ_P	OR	CI	P	ADJ_P
ZMYND8	0.01	0-0.17	0	0	0	0-0.09	0	0	0	0-0	0	0
YEATS2	0	0-0.05	0	0	0.02	0-0.41	0.01	0.0372034	0	0-0	0	0
U2AF2	0	0-0.03	0	0	0	0-0.01	0	0	0	0-0.09	0	0
TRRAP	0	0-0.04	0	0	0.01	0-0.11	0	0	0	0-0.03	0	0
TBC1D9B	0.01	0-0.13	0	0	0	0-0.08	0	0	0	0-0.05	0	0
ST6GAL1	0	0-0.05	0	0	0.03	0-0.3	0	0	0	0-0.12	0	0
SRSF5	0	0-0.03	0	0	0.01	0-0.19	0	0	0	0-0.1	0	0
SRRM1	0	0-0	0	0	0.01	0-0.19	0	0	0	0-0	0	0
SMARCA4	0	0-0.01	0	0	0	0-0.01	0	0	0	0-0.15	0	0
SLC25A3	0	0-0.01	0	0	0.01	0-0.2	0	0	0	0-0.02	0	0
SBF1	0.01	0-0.16	0	0	0	0-0.09	0	0	0	0-0.04	0	0
RUNX3	0.01	0-0.12	0	0	0.1	0.02-0.48	0	0	0	0-0.01	0	0
RNPS1	0	0-0	0	0	0	0-0.06	0	0	0	0-0.09	0	0
RBM14	0.01	0-0.12	0	0	0.03	0-0.46	0.01	0.0372034	0	0-0.05	0	0
RASAL3	0	0-0.04	0	0	0	0-0.02	0	0	0	0-0.17	0	0
RAB11FIP3	0.06	0.01-0.27	0	0	0.05	0.01-0.23	0	0	0	0-0.01	0	0
PUS1	0	0-0.04	0	0	0.01	0-0.19	0	0	0	0-0.01	0	0
PTBP1	0	0-0	0	0	0	0-0.01	0	0	0	0-0.05	0	0
PRPSAP1	0	0-0.01	0	0	0.01	0-0.37	0.01	0.0372034	0	0-0.02	0	0
PHRF1	0.01	0-0.17	0	0	0	0-0.1	0	0	0	0-0.06	0	0
OGFOD1	0	0-0	0	0	0.01	0-0.13	0	0	0	0-0.01	0	0
NUP93	0	0-0	0	0	0.01	0-0.16	0	0	0	0-0.02	0	0
MIF4GD	0	0-0.02	0	0	0.02	0-0.35	0.01	0.0372034	0	0-0	0	0
LARP1	0	0-0.01	0	0	0	0-0.07	0	0	0	0-0.04	0	0
IST1	0	0-0.01	0	0	0	0-0.25	0.01	0.0372034	0	0-0.05	0	0
INTS9	0	0-0.01	0	0	0	0-0.03	0	0	0	0-0.02	0	0
HNRNPAB	0.01	0-0.13	0	0	0.01	0-0.34	0.01	0.0372034	0	0-0.02	0	0
GNB1	0.01	0-0.18	0	0	0	0-0	0	0	0	0-0	0	0
GATA3	0.03	0-0.18	0	0	0.1	0.02-0.43	0	0	0	0-0.12	0	0
FRMD8	0	0-0.11	0	0	0.01	0-0.22	0	0	0	0-0.04	0	0
FNBP1	0	0-0	0	0	0.01	0-0.14	0	0	0	0-0.02	0	0
FBXO21	0	0-0.01	0	0	0.01	0-0.09	0	0	0	0-0.11	0	0
ELP3	0	0-0.07	0	0	0.02	0-0.4	0.01	0.0372034	0	0-0.09	0	0
EDEM1	0	0-0	0	0	0	0-0.15	0	0	0	0-0.09	0	0
E4F1	0	0-0.02	0	0	0	0-0.09	0	0	0	0-0.02	0	0
DDX24	0	0-0.03	0	0	0	0-0.07	0	0	0	0-0.1	0	0
CALM3	0.01	0-0.13	0	0	0.02	0-0.35	0.01	0.0372034	0	0-0.07	0	0
ANXA7	0	0-0	0	0	0	0-0.09	0	0	0	0-0	0	0
ALDH9A1	0	0-0.04	0	0	0	0-0.17	0	0	0	0-0.01	0	0
AKNA	0	0-0	0	0	0	0-0.04	0	0	0	0-0.14	0	0
AIMP2	0.01	0-0.24	0	0	0.02	0-0.31	0.01	0.0372034	0	0-0.03	0	0
SLC52A2	0.01	0-0.35	0.01	0.0287888	0.01	0-0.21	0.01	0.0372034	0	0-0.02	0	0
COPS7B	0.03	0-0.43	0.01	0.0287888	0	0-0.01	0	0	0	0-0.02	0	0
CD74	0.07	0.01-0.49	0.01	0.0287888	0.09	0.01-0.54	0.01	0.0372034	0	0-0.08	0	0
TXN	184.08	11.69-2898.53	0	0	14.03	4.13-47.7	0	0	25.69	3.18-207.47	0	0
S100A8	20.3	4.91-84	0	0	6.65	2.6-16.97	0	0	28.83	3.18-261.62	0	0
RPL41	9.18	2.68-31.42	0	0	6.29	2.11-18.79	0	0	2.46909e+08	359.1-169771651941091	0	0
PTRH2	93.82	9.64-913.31	0	0	22.76	4.33-119.67	0	0	135.54	4.69-3915.84	0	0
NUP214	1261.05	32.33-49188.94	0	0	19	3.42-105.51	0	0	591.55	8.41-41623.99	0	0
MYL6	571.8	23.27-14053.19	0	0	48.31	7.75-301.03	0	0	348.28	8.17-14853.1	0	0
GSTO1	3238.38	46.39-226058.67	0	0	81.12	6.69-983.16	0	0	423.87	6.86-26208.25	0	0
GLRX	28.49	5.07-160.12	0	0	31.73	5.71-176.42	0	0	27.76	2.8-275.15	0	0
DDIT3	567.35	22.24-14474.92	0	0	26.72	3.71-192.32	0	0	1453	9.72-217144.09	0	0
CPEB3	15.59	2.98-81.57	0	0	6.4	2.07-19.83	0	0	3326.04	16.32-677880.9	0	0
CBX3	123.24	10.93-1389.55	0	0	10.62	2.37-47.7	0	0	3.49954e+09	1546.96-7916655922015524	0	0
ATP6V1D	449.17	18.95-10648.18	0	0	133.91	13.15-1363.28	0	0	2326.27	15.35-352647.14	0	0
ANXA1	10.14	3.25-31.65	0	0	5.57	2.07-15	0	0	9.83	2.02-47.86	0	0
AIF1	9.47	1.91-46.85	0.01	0.0287888	6.73	1.59-28.59	0.01	0.0372034	3730.76	18.46-754124.67	0	0

## Sheet: Supplementary Table 7
Supplementary Table 7. All prediction models based on integrated machine learning
GSE93272A	GSE93272B	GSE15573	Mean	Model
1	0.817784	0.777778	0.865187	RF (mtry=5)
1	0.838919	0.688889	0.842602	RF (mtry=4)
1	0.749619	0.688889	0.812836	RF (mtry=10)
0.95	0.784273	0.694444	0.809572	Lasso + KNN (k=2)
1	0.789223	0.583333	0.790852	Lasso + KNN (k=1)
1	0.850152	0.5	0.783384	RF (mtry=1)
1	0.846344	0.5	0.782115	RF (mtry=13)
0.916667	0.838919	0.583333	0.77964	KNN (k=5)
1	0.836443	0.5	0.778814	RF (mtry=34)
1	0.833968	0.5	0.777989	RF (mtry=12)
1	0.833968	0.5	0.777989	RF (mtry=14)
1	0.832826	0.5	0.777609	Lasso + RF (mtry=14)
1	0.829018	0.5	0.776339	RF (mtry=15)
0.966667	0.832635	0.527778	0.775693	Lasso + KNN (k=4)
1	0.826542	0.5	0.775514	RF (mtry=3)
1	0.825209	0.5	0.77507	Lasso + RF (mtry=2)
1	0.822734	0.5	0.774245	Lasso + RF (mtry=3)
1	0.819117	0.5	0.773039	RF (mtry=2)
1	0.817784	0.5	0.772595	Lasso + RF (mtry=1)
0.983333	0.721059	0.611111	0.771834	KNN (k=2)
0.966667	0.817784	0.527778	0.770743	KNN (k=3)
0.983333	0.827685	0.5	0.770339	ENR: (cutoff:0.75, alpha:0.2)
0.95	0.832635	0.527778	0.770138	Lasso + KNN (k=5)
1	0.807883	0.5	0.769294	RF (mtry=7)
1	0.807883	0.5	0.769294	RF (mtry=22)
1	0.807883	0.5	0.769294	RF (mtry=26)
1	0.807883	0.5	0.769294	RF (mtry=28)
1	0.807883	0.5	0.769294	RF (mtry=41)
1	0.807883	0.5	0.769294	RF (mtry=50)
1	0.805407	0.5	0.768469	RF (mtry=39)
1	0.805407	0.5	0.768469	RF (mtry=47)
1	0.805407	0.5	0.768469	RF (mtry=51)
1	0.805407	0.5	0.768469	Lasso + RF (mtry=9)
1	0.804265	0.5	0.768088	RF (mtry=36)
1	0.804265	0.5	0.768088	RF (mtry=52)
0.95	0.85377	0.5	0.767923	ENR: (cutoff:0.75, alpha:0.1)
1	0.803123	0.5	0.767708	RF (mtry=11)
1	0.802932	0.5	0.767644	RF (mtry=9)
1	0.802932	0.5	0.767644	RF (mtry=18)
1	0.802932	0.5	0.767644	RF (mtry=37)
1	0.802932	0.5	0.767644	RF (mtry=42)
1	0.802932	0.5	0.767644	RF (mtry=43)
1	0.802932	0.5	0.767644	RF (mtry=44)
1	0.802932	0.5	0.767644	Lasso + RF (mtry=5)
1	0.800457	0.5	0.766819	RF (mtry=20)
1	0.800457	0.5	0.766819	RF (mtry=25)
0.95	0.848819	0.5	0.766273	Lasso + NaiveBayes
0.933333	0.837586	0.527778	0.766232	Lasso + KNN (k=3)
1	0.797982	0.5	0.765994	RF (mtry=21)
1	0.797982	0.5	0.765994	RF (mtry=40)
1	0.797982	0.5	0.765994	RF (mtry=45)
1	0.797982	0.5	0.765994	RF (mtry=46)
1	0.797982	0.5	0.765994	RF (mtry=58)
1	0.796649	0.5	0.76555	GBM (cutoff:0.25)
1	0.795506	0.5	0.765169	RF (mtry=8)
1	0.795506	0.5	0.765169	RF (mtry=24)
1	0.795506	0.5	0.765169	RF (mtry=55)
1	0.793031	0.5	0.764344	RF (mtry=19)
1	0.793031	0.5	0.764344	RF (mtry=35)
1	0.793031	0.5	0.764344	RF (mtry=56)
0.966667	0.825209	0.5	0.763959	Lasso + SVM (kernel: polynomial)
1	0.790556	0.5	0.763519	RF (mtry=31)
1	0.790556	0.5	0.763519	RF (mtry=32)
1	0.790556	0.5	0.763519	RF (mtry=54)
1	0.789414	0.5	0.763138	RF (mtry=16)
0.966667	0.822734	0.5	0.763134	ENR: (cutoff:0.5, alpha:0.8)
1	0.788081	0.5	0.762694	RF (mtry=29)
0.966667	0.820259	0.5	0.762309	ENR: (cutoff:0.5, alpha:0.9)
0.966667	0.817784	0.5	0.761483	ENR: (cutoff:0.5, alpha:0.7)
1	0.78313	0.5	0.761043	RF (mtry=17)
1	0.78313	0.5	0.761043	RF (mtry=30)
0.966667	0.816451	0.5	0.761039	SVM (kernel: radial)
0.966667	0.815308	0.5	0.760658	ENR: (cutoff:0.5, alpha:0.5)
0.966667	0.815308	0.5	0.760658	ENR: (cutoff:0.5, alpha:0.6)
1	0.780845	0.5	0.760282	Lasso + StepWise-AIC + LR (cutoff:0.25)
1	0.780845	0.5	0.760282	Lasso + StepWise-AIC + LR (cutoff:0.5)
1	0.780845	0.5	0.760282	Lasso + StepWise-AIC + LR (cutoff:0.75)
1	0.780655	0.5	0.760218	GBM (cutoff:0.75)
1	0.780655	0.5	0.760218	Lasso + RF (mtry=12)
1	0.77818	0.5	0.759393	RF (mtry=23)
0.983333	0.794364	0.5	0.759232	Lasso + RF (mtry=8)
1	0.776847	0.5	0.758949	Lasso + GBM (cutoff:0.5)
0.916667	0.802932	0.555556	0.758385	KNN (k=4)
1	0.747334	0.527778	0.758371	StepWise-AIC + LR (cutoff:0.25)
1	0.747334	0.527778	0.758371	StepWise-AIC + LR (cutoff:0.5)
1	0.747334	0.527778	0.758371	StepWise-AIC + LR (cutoff:0.75)
1	0.773229	0.5	0.757743	RF (mtry=27)
0.966667	0.804075	0.5	0.756914	Lasso + GBM (cutoff:0.25)
1	0.769421	0.5	0.756474	Lasso + RF (mtry=10)
1	0.768279	0.5	0.756093	RF (mtry=6)
1	0.766946	0.5	0.755649	RF (mtry=53)
1	0.766946	0.5	0.755649	Lasso + RF (mtry=7)
1	0.764471	0.5	0.754824	GBM (cutoff:0.5)
0.966667	0.796649	0.5	0.754439	Lasso + SVM (kernel: radial)
0.983333	0.77818	0.5	0.753838	Lasso + GBM (cutoff:0.75)
1	0.760853	0.5	0.753618	RF (mtry=38)
0.95	0.810358	0.5	0.753453	ENR: (cutoff:0.5, alpha:0.3)
0.95	0.807883	0.5	0.752628	ENR: (cutoff:0.5, alpha:0.4)
0.983333	0.766946	0.5	0.750093	RF (mtry=49)
0.983333	0.766946	0.5	0.750093	Lasso + RF (mtry=4)
0.983333	0.766946	0.5	0.750093	Lasso + RF (mtry=6)
0.983333	0.766946	0.5	0.750093	Lasso + RF (mtry=11)
0.983333	0.766946	0.5	0.750093	Lasso + RF (mtry=13)
1	0.744478	0.5	0.748159	ENR: (cutoff:0.5, alpha:0.1)
1	0.744478	0.5	0.748159	ENR: (cutoff:0.5, alpha:0.2)
0.983333	0.757045	0.5	0.746793	RF (mtry=57)
0.933333	0.777989	0.527778	0.746367	Lasso + LDA
0.95	0.771896	0.5	0.740632	DT
0.95	0.771896	0.5	0.740632	Lasso + DT
0.95	0.771896	0.5	0.740632	XGBoost: (cutoff:0.5)
0.95	0.771896	0.5	0.740632	XGBoost: (cutoff:0.75)
0.95	0.771896	0.5	0.740632	Lasso + XGBoost (cutoff:0.5)
0.95	0.771896	0.5	0.740632	Lasso + XGBoost (cutoff:0.75)
1	0.717251	0.5	0.739084	KNN (k=1)
0.916667	0.786938	0.5	0.734535	ENR: (cutoff:0.75, alpha:0.8)
0.916667	0.784463	0.5	0.73371	ENR: (cutoff:0.75, alpha:0.6)
0.916667	0.784463	0.5	0.73371	ENR: (cutoff:0.75, alpha:0.7)
0.916667	0.784463	0.5	0.73371	ENR: (cutoff:0.75, alpha:0.9)
0.983333	0.715918	0.5	0.733084	SVM (kernel: polynomial)
0.916667	0.774562	0.5	0.73041	ENR: (cutoff:0.75, alpha:0.5)
0.866667	0.819117	0.5	0.728594	NaiveBayes
0.966667	0.718393	0.5	0.728353	ENR: (cutoff:0.25, alpha:0.1)
0.933333	0.749429	0.5	0.727587	ENR: (cutoff:0.25, alpha:0.8)
0.966667	0.713442	0.5	0.726703	Lasso + SVM (kernel: linear)
0.9	0.772087	0.5	0.724029	ENR: (cutoff:0.75, alpha:0.3)
0.9	0.769612	0.5	0.723204	ENR: (cutoff:0.75, alpha:0.4)
0.983333	0.684882	0.5	0.722738	ENR: (cutoff:0.25, alpha:0.2)
0.916667	0.749429	0.5	0.722032	ENR: (cutoff:0.25, alpha:0.7)
0.916667	0.746954	0.5	0.721207	ENR: (cutoff:0.25, alpha:0.5)
0.916667	0.746954	0.5	0.721207	ENR: (cutoff:0.25, alpha:0.6)
0.916667	0.744478	0.5	0.720382	ENR: (cutoff:0.25, alpha:0.3)
0.916667	0.744478	0.5	0.720382	ENR: (cutoff:0.25, alpha:0.4)
0.866667	0.789414	0.5	0.718693	RR: (cutoff:0.5)
1	0.646611	0.5	0.715537	Lasso + LR (cutoff: 0.25)
1	0.646611	0.5	0.715537	Lasso + LR (cutoff: 0.5)
1	0.646611	0.5	0.715537	Lasso + LR (cutoff: 0.75)
0.933333	0.710967	0.5	0.714767	ENR: (cutoff:0.25, alpha:0.9)
0.95	0.677647	0.5	0.709216	RF (mtry=33)
0.933333	0.680693	0.5	0.704675	RF (mtry=48)
0.866667	0.740861	0.5	0.702509	NN-MLP (cutoff:0.75, lr:0.001, bs:45, ep:30, dropout:0.75)
0.833333	0.761043	0.5	0.698126	NN-MLP (cutoff:0.5, lr:0.001, bs:5, ep:30, dropout:0.25)
1	0.576923	0.5	0.692308	SVM (kernel: linear)
0.866667	0.613861	0.5	0.660176	XGBoost: (cutoff:0.25)
0.866667	0.613861	0.5	0.660176	Lasso + XGBoost (cutoff:0.25)
0.75	0.718393	0.5	0.656131	RR: (cutoff:0.25)
1	0.457921	0.5	0.65264	LR (cutoff: 0.25)
1	0.457921	0.5	0.65264	LR (cutoff: 0.5)
1	0.457921	0.5	0.65264	LR (cutoff: 0.75)
1	0.457921	0.5	0.65264	LDA
0.5	0.5	0.888889	0.62963	Lasso + NN-MLP (cutoff:0.5, lr:0.001, bs:45, ep:30, dropout:0.5)
0.7	0.641089	0.5	0.613696	RR: (cutoff:0.75)
0.6	0.564547	0.5	0.554849	NN-MLP (cutoff:0.5, lr:0.005, bs:45, ep:30, dropout:0.25)
0.85	0.324257	0.472222	0.548827	Lasso + NN-MLP (cutoff:0.5, lr:0.001, bs:5, ep:30, dropout:0.75)
0.5	0.5	0.611111	0.537037	NN-MLP (cutoff:0.5, lr:0.005, bs:5, ep:30, dropout:0.5)
0.5	0.5	0.5	0.5	NN-MLP (cutoff:0.25, lr:0.001, bs:5, ep:30, dropout:0.25)
0.5	0.5	0.5	0.5	NN-MLP (cutoff:0.75, lr:0.001, bs:5, ep:30, dropout:0.25)
0.5	0.5	0.5	0.5	NN-MLP (cutoff:0.25, lr:0.001, bs:5, ep:30, dropout:0.5)
0.5	0.5	0.5	0.5	NN-MLP (cutoff:0.5, lr:0.001, bs:5, ep:30, dropout:0.5)
0.5	0.5	0.5	0.5	NN-MLP (cutoff:0.75, lr:0.001, bs:5, ep:30, dropout:0.5)
0.5	0.5	0.5	0.5	NN-MLP (cutoff:0.25, lr:0.001, bs:5, ep:30, dropout:0.75)
0.5	0.5	0.5	0.5	NN-MLP (cutoff:0.5, lr:0.001, bs:5, ep:30, dropout:0.75)
0.5	0.5	0.5	0.5	NN-MLP (cutoff:0.75, lr:0.001, bs:5, ep:30, dropout:0.75)
0.5	0.5	0.5	0.5	NN-MLP (cutoff:0.25, lr:0.005, bs:5, ep:30, dropout:0.25)
0.5	0.5	0.5	0.5	NN-MLP (cutoff:0.5, lr:0.005, bs:5, ep:30, dropout:0.25)
0.5	0.5	0.5	0.5	NN-MLP (cutoff:0.75, lr:0.005, bs:5, ep:30, dropout:0.25)
0.5	0.5	0.5	0.5	NN-MLP (cutoff:0.25, lr:0.005, bs:5, ep:30, dropout:0.5)
0.5	0.5	0.5	0.5	NN-MLP (cutoff:0.75, lr:0.005, bs:5, ep:30, dropout:0.5)
0.5	0.5	0.5	0.5	NN-MLP (cutoff:0.25, lr:0.005, bs:5, ep:30, dropout:0.75)
0.5	0.5	0.5	0.5	NN-MLP (cutoff:0.5, lr:0.005, bs:5, ep:30, dropout:0.75)
0.5	0.5	0.5	0.5	NN-MLP (cutoff:0.75, lr:0.005, bs:5, ep:30, dropout:0.75)
0.5	0.5	0.5	0.5	NN-MLP (cutoff:0.25, lr:0.01, bs:5, ep:30, dropout:0.25)
0.5	0.5	0.5	0.5	NN-MLP (cutoff:0.5, lr:0.01, bs:5, ep:30, dropout:0.25)
0.5	0.5	0.5	0.5	NN-MLP (cutoff:0.75, lr:0.01, bs:5, ep:30, dropout:0.25)
0.5	0.5	0.5	0.5	NN-MLP (cutoff:0.25, lr:0.01, bs:5, ep:30, dropout:0.5)
0.5	0.5	0.5	0.5	NN-MLP (cutoff:0.5, lr:0.01, bs:5, ep:30, dropout:0.5)
0.5	0.5	0.5	0.5	NN-MLP (cutoff:0.75, lr:0.01, bs:5, ep:30, dropout:0.5)
0.5	0.5	0.5	0.5	NN-MLP (cutoff:0.25, lr:0.01, bs:5, ep:30, dropout:0.75)
0.5	0.5	0.5	0.5	NN-MLP (cutoff:0.5, lr:0.01, bs:5, ep:30, dropout:0.75)
0.5	0.5	0.5	0.5	NN-MLP (cutoff:0.75, lr:0.01, bs:5, ep:30, dropout:0.75)
0.5	0.5	0.5	0.5	NN-MLP (cutoff:0.25, lr:0.05, bs:5, ep:30, dropout:0.25)
0.5	0.5	0.5	0.5	NN-MLP (cutoff:0.5, lr:0.05, bs:5, ep:30, dropout:0.25)
0.5	0.5	0.5	0.5	NN-MLP (cutoff:0.75, lr:0.05, bs:5, ep:30, dropout:0.25)
0.5	0.5	0.5	0.5	NN-MLP (cutoff:0.25, lr:0.05, bs:5, ep:30, dropout:0.5)
0.5	0.5	0.5	0.5	NN-MLP (cutoff:0.5, lr:0.05, bs:5, ep:30, dropout:0.5)
0.5	0.5	0.5	0.5	NN-MLP (cutoff:0.75, lr:0.05, bs:5, ep:30, dropout:0.5)
0.5	0.5	0.5	0.5	NN-MLP (cutoff:0.25, lr:0.05, bs:5, ep:30, dropout:0.75)
0.5	0.5	0.5	0.5	NN-MLP (cutoff:0.5, lr:0.05, bs:5, ep:30, dropout:0.75)
0.5	0.5	0.5	0.5	NN-MLP (cutoff:0.75, lr:0.05, bs:5, ep:30, dropout:0.75)
0.5	0.5	0.5	0.5	NN-MLP (cutoff:0.25, lr:0.001, bs:45, ep:30, dropout:0.25)
0.5	0.5	0.5	0.5	NN-MLP (cutoff:0.5, lr:0.001, bs:45, ep:30, dropout:0.25)
0.5	0.5	0.5	0.5	NN-MLP (cutoff:0.75, lr:0.001, bs:45, ep:30, dropout:0.25)
0.5	0.5	0.5	0.5	NN-MLP (cutoff:0.25, lr:0.001, bs:45, ep:30, dropout:0.5)
0.5	0.5	0.5	0.5	NN-MLP (cutoff:0.5, lr:0.001, bs:45, ep:30, dropout:0.5)
0.5	0.5	0.5	0.5	NN-MLP (cutoff:0.75, lr:0.001, bs:45, ep:30, dropout:0.5)
0.5	0.5	0.5	0.5	NN-MLP (cutoff:0.25, lr:0.001, bs:45, ep:30, dropout:0.75)
0.5	0.5	0.5	0.5	NN-MLP (cutoff:0.5, lr:0.001, bs:45, ep:30, dropout:0.75)
0.5	0.5	0.5	0.5	NN-MLP (cutoff:0.25, lr:0.005, bs:45, ep:30, dropout:0.25)
0.5	0.5	0.5	0.5	NN-MLP (cutoff:0.75, lr:0.005, bs:45, ep:30, dropout:0.25)
0.5	0.5	0.5	0.5	NN-MLP (cutoff:0.25, lr:0.005, bs:45, ep:30, dropout:0.5)
0.5	0.5	0.5	0.5	NN-MLP (cutoff:0.5, lr:0.005, bs:45, ep:30, dropout:0.5)
0.5	0.5	0.5	0.5	NN-MLP (cutoff:0.75, lr:0.005, bs:45, ep:30, dropout:0.5)
0.5	0.5	0.5	0.5	NN-MLP (cutoff:0.25, lr:0.005, bs:45, ep:30, dropout:0.75)
0.5	0.5	0.5	0.5	NN-MLP (cutoff:0.5, lr:0.005, bs:45, ep:30, dropout:0.75)
0.5	0.5	0.5	0.5	NN-MLP (cutoff:0.75, lr:0.005, bs:45, ep:30, dropout:0.75)
0.5	0.5	0.5	0.5	NN-MLP (cutoff:0.25, lr:0.01, bs:45, ep:30, dropout:0.25)
0.5	0.5	0.5	0.5	NN-MLP (cutoff:0.5, lr:0.01, bs:45, ep:30, dropout:0.25)
0.5	0.5	0.5	0.5	NN-MLP (cutoff:0.75, lr:0.01, bs:45, ep:30, dropout:0.25)
0.5	0.5	0.5	0.5	NN-MLP (cutoff:0.25, lr:0.01, bs:45, ep:30, dropout:0.5)
0.5	0.5	0.5	0.5	NN-MLP (cutoff:0.5, lr:0.01, bs:45, ep:30, dropout:0.5)
0.5	0.5	0.5	0.5	NN-MLP (cutoff:0.75, lr:0.01, bs:45, ep:30, dropout:0.5)
0.5	0.5	0.5	0.5	NN-MLP (cutoff:0.25, lr:0.01, bs:45, ep:30, dropout:0.75)
0.5	0.5	0.5	0.5	NN-MLP (cutoff:0.75, lr:0.01, bs:45, ep:30, dropout:0.75)
0.5	0.5	0.5	0.5	NN-MLP (cutoff:0.25, lr:0.05, bs:45, ep:30, dropout:0.25)
0.5	0.5	0.5	0.5	NN-MLP (cutoff:0.5, lr:0.05, bs:45, ep:30, dropout:0.25)
0.5	0.5	0.5	0.5	NN-MLP (cutoff:0.75, lr:0.05, bs:45, ep:30, dropout:0.25)
0.5	0.5	0.5	0.5	NN-MLP (cutoff:0.25, lr:0.05, bs:45, ep:30, dropout:0.5)
0.5	0.5	0.5	0.5	NN-MLP (cutoff:0.5, lr:0.05, bs:45, ep:30, dropout:0.5)
0.5	0.5	0.5	0.5	NN-MLP (cutoff:0.75, lr:0.05, bs:45, ep:30, dropout:0.5)
0.5	0.5	0.5	0.5	NN-MLP (cutoff:0.25, lr:0.05, bs:45, ep:30, dropout:0.75)
0.5	0.5	0.5	0.5	NN-MLP (cutoff:0.5, lr:0.05, bs:45, ep:30, dropout:0.75)
0.5	0.5	0.5	0.5	NN-MLP (cutoff:0.75, lr:0.05, bs:45, ep:30, dropout:0.75)
0.5	0.5	0.5	0.5	Lasso + NN-MLP (cutoff:0.25, lr:0.001, bs:5, ep:30, dropout:0.25)
0.5	0.5	0.5	0.5	Lasso + NN-MLP (cutoff:0.5, lr:0.001, bs:5, ep:30, dropout:0.25)
0.5	0.5	0.5	0.5	Lasso + NN-MLP (cutoff:0.75, lr:0.001, bs:5, ep:30, dropout:0.25)
0.5	0.5	0.5	0.5	Lasso + NN-MLP (cutoff:0.25, lr:0.001, bs:5, ep:30, dropout:0.5)
0.5	0.5	0.5	0.5	Lasso + NN-MLP (cutoff:0.5, lr:0.001, bs:5, ep:30, dropout:0.5)
0.5	0.5	0.5	0.5	Lasso + NN-MLP (cutoff:0.75, lr:0.001, bs:5, ep:30, dropout:0.5)
0.5	0.5	0.5	0.5	Lasso + NN-MLP (cutoff:0.25, lr:0.001, bs:5, ep:30, dropout:0.75)
0.5	0.5	0.5	0.5	Lasso + NN-MLP (cutoff:0.75, lr:0.001, bs:5, ep:30, dropout:0.75)
0.5	0.5	0.5	0.5	Lasso + NN-MLP (cutoff:0.25, lr:0.005, bs:5, ep:30, dropout:0.25)
0.5	0.5	0.5	0.5	Lasso + NN-MLP (cutoff:0.5, lr:0.005, bs:5, ep:30, dropout:0.25)
0.5	0.5	0.5	0.5	Lasso + NN-MLP (cutoff:0.75, lr:0.005, bs:5, ep:30, dropout:0.25)
0.5	0.5	0.5	0.5	Lasso + NN-MLP (cutoff:0.25, lr:0.005, bs:5, ep:30, dropout:0.5)
0.5	0.5	0.5	0.5	Lasso + NN-MLP (cutoff:0.5, lr:0.005, bs:5, ep:30, dropout:0.5)
0.5	0.5	0.5	0.5	Lasso + NN-MLP (cutoff:0.75, lr:0.005, bs:5, ep:30, dropout:0.5)
0.5	0.5	0.5	0.5	Lasso + NN-MLP (cutoff:0.25, lr:0.005, bs:5, ep:30, dropout:0.75)
0.5	0.5	0.5	0.5	Lasso + NN-MLP (cutoff:0.5, lr:0.005, bs:5, ep:30, dropout:0.75)
0.5	0.5	0.5	0.5	Lasso + NN-MLP (cutoff:0.75, lr:0.005, bs:5, ep:30, dropout:0.75)
0.5	0.5	0.5	0.5	Lasso + NN-MLP (cutoff:0.25, lr:0.01, bs:5, ep:30, dropout:0.25)
0.5	0.5	0.5	0.5	Lasso + NN-MLP (cutoff:0.5, lr:0.01, bs:5, ep:30, dropout:0.25)
0.5	0.5	0.5	0.5	Lasso + NN-MLP (cutoff:0.75, lr:0.01, bs:5, ep:30, dropout:0.25)
0.5	0.5	0.5	0.5	Lasso + NN-MLP (cutoff:0.25, lr:0.01, bs:5, ep:30, dropout:0.5)
0.5	0.5	0.5	0.5	Lasso + NN-MLP (cutoff:0.5, lr:0.01, bs:5, ep:30, dropout:0.5)
0.5	0.5	0.5	0.5	Lasso + NN-MLP (cutoff:0.75, lr:0.01, bs:5, ep:30, dropout:0.5)
0.5	0.5	0.5	0.5	Lasso + NN-MLP (cutoff:0.25, lr:0.01, bs:5, ep:30, dropout:0.75)
0.5	0.5	0.5	0.5	Lasso + NN-MLP (cutoff:0.5, lr:0.01, bs:5, ep:30, dropout:0.75)
0.5	0.5	0.5	0.5	Lasso + NN-MLP (cutoff:0.75, lr:0.01, bs:5, ep:30, dropout:0.75)
0.5	0.5	0.5	0.5	Lasso + NN-MLP (cutoff:0.25, lr:0.05, bs:5, ep:30, dropout:0.25)
0.5	0.5	0.5	0.5	Lasso + NN-MLP (cutoff:0.5, lr:0.05, bs:5, ep:30, dropout:0.25)
0.5	0.5	0.5	0.5	Lasso + NN-MLP (cutoff:0.75, lr:0.05, bs:5, ep:30, dropout:0.25)
0.5	0.5	0.5	0.5	Lasso + NN-MLP (cutoff:0.25, lr:0.05, bs:5, ep:30, dropout:0.5)
0.5	0.5	0.5	0.5	Lasso + NN-MLP (cutoff:0.5, lr:0.05, bs:5, ep:30, dropout:0.5)
0.5	0.5	0.5	0.5	Lasso + NN-MLP (cutoff:0.75, lr:0.05, bs:5, ep:30, dropout:0.5)
0.5	0.5	0.5	0.5	Lasso + NN-MLP (cutoff:0.25, lr:0.05, bs:5, ep:30, dropout:0.75)
0.5	0.5	0.5	0.5	Lasso + NN-MLP (cutoff:0.5, lr:0.05, bs:5, ep:30, dropout:0.75)
0.5	0.5	0.5	0.5	Lasso + NN-MLP (cutoff:0.75, lr:0.05, bs:5, ep:30, dropout:0.75)
0.5	0.5	0.5	0.5	Lasso + NN-MLP (cutoff:0.25, lr:0.001, bs:45, ep:30, dropout:0.25)
0.5	0.5	0.5	0.5	Lasso + NN-MLP (cutoff:0.5, lr:0.001, bs:45, ep:30, dropout:0.25)
0.5	0.5	0.5	0.5	Lasso + NN-MLP (cutoff:0.75, lr:0.001, bs:45, ep:30, dropout:0.25)
0.5	0.5	0.5	0.5	Lasso + NN-MLP (cutoff:0.25, lr:0.001, bs:45, ep:30, dropout:0.5)
0.5	0.5	0.5	0.5	Lasso + NN-MLP (cutoff:0.75, lr:0.001, bs:45, ep:30, dropout:0.5)
0.5	0.5	0.5	0.5	Lasso + NN-MLP (cutoff:0.25, lr:0.001, bs:45, ep:30, dropout:0.75)
0.5	0.5	0.5	0.5	Lasso + NN-MLP (cutoff:0.5, lr:0.001, bs:45, ep:30, dropout:0.75)
0.5	0.5	0.5	0.5	Lasso + NN-MLP (cutoff:0.75, lr:0.001, bs:45, ep:30, dropout:0.75)
0.5	0.5	0.5	0.5	Lasso + NN-MLP (cutoff:0.25, lr:0.005, bs:45, ep:30, dropout:0.25)
0.5	0.5	0.5	0.5	Lasso + NN-MLP (cutoff:0.5, lr:0.005, bs:45, ep:30, dropout:0.25)
0.5	0.5	0.5	0.5	Lasso + NN-MLP (cutoff:0.75, lr:0.005, bs:45, ep:30, dropout:0.25)
0.5	0.5	0.5	0.5	Lasso + NN-MLP (cutoff:0.25, lr:0.005, bs:45, ep:30, dropout:0.5)
0.5	0.5	0.5	0.5	Lasso + NN-MLP (cutoff:0.5, lr:0.005, bs:45, ep:30, dropout:0.5)
0.5	0.5	0.5	0.5	Lasso + NN-MLP (cutoff:0.75, lr:0.005, bs:45, ep:30, dropout:0.5)
0.5	0.5	0.5	0.5	Lasso + NN-MLP (cutoff:0.25, lr:0.005, bs:45, ep:30, dropout:0.75)
0.5	0.5	0.5	0.5	Lasso + NN-MLP (cutoff:0.5, lr:0.005, bs:45, ep:30, dropout:0.75)
0.5	0.5	0.5	0.5	Lasso + NN-MLP (cutoff:0.75, lr:0.005, bs:45, ep:30, dropout:0.75)
0.5	0.5	0.5	0.5	Lasso + NN-MLP (cutoff:0.25, lr:0.01, bs:45, ep:30, dropout:0.25)
0.5	0.5	0.5	0.5	Lasso + NN-MLP (cutoff:0.5, lr:0.01, bs:45, ep:30, dropout:0.25)
0.5	0.5	0.5	0.5	Lasso + NN-MLP (cutoff:0.75, lr:0.01, bs:45, ep:30, dropout:0.25)
0.5	0.5	0.5	0.5	Lasso + NN-MLP (cutoff:0.25, lr:0.01, bs:45, ep:30, dropout:0.5)
0.5	0.5	0.5	0.5	Lasso + NN-MLP (cutoff:0.5, lr:0.01, bs:45, ep:30, dropout:0.5)
0.5	0.5	0.5	0.5	Lasso + NN-MLP (cutoff:0.75, lr:0.01, bs:45, ep:30, dropout:0.5)
0.5	0.5	0.5	0.5	Lasso + NN-MLP (cutoff:0.25, lr:0.01, bs:45, ep:30, dropout:0.75)
0.5	0.5	0.5	0.5	Lasso + NN-MLP (cutoff:0.5, lr:0.01, bs:45, ep:30, dropout:0.75)
0.5	0.5	0.5	0.5	Lasso + NN-MLP (cutoff:0.75, lr:0.01, bs:45, ep:30, dropout:0.75)
0.5	0.5	0.5	0.5	Lasso + NN-MLP (cutoff:0.25, lr:0.05, bs:45, ep:30, dropout:0.25)
0.5	0.5	0.5	0.5	Lasso + NN-MLP (cutoff:0.5, lr:0.05, bs:45, ep:30, dropout:0.25)
0.5	0.5	0.5	0.5	Lasso + NN-MLP (cutoff:0.75, lr:0.05, bs:45, ep:30, dropout:0.25)
0.5	0.5	0.5	0.5	Lasso + NN-MLP (cutoff:0.25, lr:0.05, bs:45, ep:30, dropout:0.5)
0.5	0.5	0.5	0.5	Lasso + NN-MLP (cutoff:0.5, lr:0.05, bs:45, ep:30, dropout:0.5)
0.5	0.5	0.5	0.5	Lasso + NN-MLP (cutoff:0.75, lr:0.05, bs:45, ep:30, dropout:0.5)
0.5	0.5	0.5	0.5	Lasso + NN-MLP (cutoff:0.25, lr:0.05, bs:45, ep:30, dropout:0.75)
0.5	0.5	0.5	0.5	Lasso + NN-MLP (cutoff:0.5, lr:0.05, bs:45, ep:30, dropout:0.75)
0.5	0.5	0.5	0.5	Lasso + NN-MLP (cutoff:0.75, lr:0.05, bs:45, ep:30, dropout:0.75)
0.5	0.5	0.494444	0.498148	NN-MLP (cutoff:0.5, lr:0.01, bs:45, ep:30, dropout:0.75)

## Sheet: Supplementary Table 8
Supplementary Table 8. Correlation analysis statistics summary table
Statistical table of correlation between FNNP1 expression and clinical traits
	GSE93272A		GSE93272B
Clinical Traits	Coefficient	P	Coefficient	P
ESR	0.02	0.92	-0.16	0.023
MMP3	0.04	0.83	-0.083	0.24
CDAI	-0.5	0.0045	-0.24	-0.0008
SDAI	-0.51	0.0043	-0.24	-0.0007
Pain (VAS)	-0.27	0.15	-0.2	0.0041
Symptom (VAS)	-0.16	0.4	-0.22	0.0021
Statistical table of correlation between FNNP1 expression and different NK cell abundances
	GSE93272A		GSE93272B		GSE15573
Cell Type	Coefficient	P	Coefficient	P	Coefficient	P
Natural killer T cell	0.3	0.0914	0.4	＜0.0001	0.1	＜0.0001
CD56bright natural killer cell	-0.1	0.6645	-0.2	0.0181	0.1	0.823
CD56dim natural killer cell	0.6	＜0.0001	0.4	＜0.0001	0.3	0.0483
Statistical table of correlation between Natural killer T cell abundances and clinical traits
	GSE93272A		GSE93272B
Clinical Traits	Coefficient	P	Coefficient	P
ESR	0.2	0.2963	0.005	0.9395
MMP3	-0.1	0.5946	-0.04	0.5582
CDAI	-0.16	0.3932	-0.13	0.064
SDAI	-0.2	0.2925	-0.13	0.0654
Pain (VAS)	-0.31	0.0964	-0.15	0.0349
Symptom (VAS)	-0.29	0.1151	-0.14	0.0521
Statistical table of correlation between CD56bright Natural killer T cell abundances and clinical traits
	GSE93272A		GSE93272B
Clinical Traits	Coefficient	P	Coefficient	P
ESR	0.14	0.4686	-0.02	0.7775
MMP3	-0.21	0.2597	-0.15	0.0362
CDAI	0.34	0.0629	-0.07	0.3365
SDAI	0.32	0.0855	-0.06	0.37
Pain (VAS)	0.29	0.1258	-0.004	0.9494
Symptom (VAS)	0.42	0.0208	-0.02	0.7735
Statistical table of correlation between CD56dim Natural killer T cell abundances and clinical traits
	GSE93272A		GSE93272B
Clinical Traits	Coefficient	P	Coefficient	P
ESR	0.31	0.09	0.06	0.4301
MMP3	-0.24	0.2005	0.0003	0.9958
CDAI	-0.48	0.0075	-0.17	0.0148
SDAI	-0.47	0.0095	-0.17	0.0148
Pain (VAS)	-0.25	0.1857	-0.14	0.0502
Symptom (VAS)	-0.06	0.7436	-0.11	0.1106

## Sheet: Supplementary Table 9
Supplementary Table 9. PM10 ID annotation table
Chemical name	PM10 ID	Binding Affinity(kcal/mol)
Ammonium	PM10-1	-6.4
Benzo[a]pyrene	PM10-2	-8.2
Chrysene	PM10-3	-7.8
Indeno[1,2,3‑cd]pyrene	PM10-4	-8.8
Nitrate	PM10-5	-5.4
Pyrene	PM10-6	-7.4
Sulfate	PM10-7	-5.7
